# Supplementary material for: Nessys: A new set of tools for the automated detection of nuclei within intact tissues and dense 3D cultures
Source: PLoS Biol. 2019 Aug 9;17(8):e3000388. doi: 10.1371/journal.pbio.3000388 (PMC6703695; doi:10.1371/journal.pbio.3000388)
Supplement: S1 Data — Each .tsv file can be loaded into the Nessys interface to reuse a classifier. Nessys, Nuclear Envelope Segmentation System. (ZIP) [file pbio.3000388.s020.zip]

Archive with 12 entries (11 files):
- classifiers/
- classifiers/Noise_Classifier.tsv
- classifiers/Neural_Classifier.tsv
- classifiers/E90_Classifier.tsv
- classifiers/E75_Classifier.tsv
- classifiers/Blastocysts_Classifier.tsv
- classifiers/BBBC039v1_Classifier.tsv
- classifiers/BBBC030v1_Classifier.tsv
- classifiers/Acini_Classifier_2.tsv
- classifiers/Acini_Classifier_1.tsv
- classifiers/3D_Nuclei_classifier.tsv
- classifiers/3D_Memb_Classifier.tsv
