# Supplementary material for: Nessys: A new set of tools for the automated detection of nuclei within intact tissues and dense 3D cultures
Source: PLoS Biol. 2019 Aug 9;17(8):e3000388. doi: 10.1371/journal.pbio.3000388 (PMC6703695; doi:10.1371/journal.pbio.3000388)
Supplement: S1 Data — Each .tsv file can be loaded into the Nessys interface to reuse a classifier. Nessys, Nuclear Envelope Segmentation System. (ZIP) [file pbio.3000388.s020.zip › classifiers/Noise_Classifier.tsv]

Class	Border DMean Steered	Border IQR Steered	Border DMean Channel	Border IQR Channel	Inner DMean Channel	Inner IQR Channel	Compactness	Curvature Zeros	Curvature non Zero	Sum Concave	Sum Convex
Valid	0.495785336503469	0.104179727303605	0.552002832371026	0.044617112954859	2.73667963234054	0.167147786838314	0.850825260292197	0.586206896551724	0.388888899236917	-3.00000008940697	6.33333349227905
Valid	0.415931237445695	0.02201336011585	0.406676196963299	0.04414710133179	3.27007308978271	0.459375520856624	0.842922979959021	0.611111111111111	0.412698424997784	-0.333333343267441	8.33333358168602
Valid	0.35356546399874	0.009381860196418	0.470203537088267	0.035064064079217	3.53884093255845	0.511058546465781	0.825710789100803	0.5	0.655913994196923	-6.33333346247673	14.0000003576279
Valid	0.350834749703364	0.021065324054774	0.409417675808898	0.003541247255287	2.7596661886071	0.420006596209108	0.814906522357732	0.509433962264151	0.397435908134167	-2.33333340287209	8.00000020861626
Valid	0.344660194174757	0.024250027271736	0.588795469491229	0.03992344132554	2.38820924119649	0.2311483982504	0.746623292863622	0.354166666666667	0.526881730364215	-5.00000005960465	11.333333581686
Valid	0.293651105265224	0.001649063567474	0.383639813853901	0.000821275737172	2.3898605316249	0.158880271552498	0.748222799176762	0.552631578947368	0.568627466173733	-2.00000005960464	7.66666686534882
Valid	0.230601092896175	0	0.250044862702606	0	2.23521016713782	0.124188709870638	0.686225819833003	0.264705882352941	0.520000014305115	-1.6666667163372	11.3333336412907
Valid	0.377436503248671	0.070289427052569	0.395016684401222	0.037979658669995	4.47889594561738	0.956648747536208	0.845257075113682	0.518518518518518	0.39743590928041	-1.6666667163372	8.66666692495346
Valid	0.359746835443038	0.014810126582279	0.282753869377569	0.022423086189297	3.59209590746953	1.00005343582767	0.841014666190959	0.578947368421053	0.444444455206394	-1.33333337306976	9.3333335518837
Valid	0.49357963505294	0.017823834196891	0.684129919014926	0.028510823617019	1.96865726650393	0.154112806120592	0.754919956241078	0.30952380952381	0.471264380833198	-1.33333337306976	12.333333671093
Valid	0.339875324365437	0.007808631848958	0.353671939486445	0.003145645463263	3.61139177729397	0.26297287003642	0.788301925106714	0.574468085106383	0.516666680574417	-1.00000002980232	9.33333358168602
Valid	0.48683955585364	0.025720992622401	0.458269633792705	0.029324495465255	3.5989014017529	0.342533916812848	0.836818762992074	0.6	0.424242436885834	-2.33333340287209	7.00000020861626
Valid	0.330574975032102	0.003767156513055	0.488303272574433	0.000796287277724	3.61418779014013	0.533447711777337	0.817172275051103	0.469387755102041	0.525641036721376	-4.66666674613953	9.00000020861626
Valid	0.380151619572708	0.053824948311509	0.272527719113971	0.00732294495553	2.99540673906743	0.361998559818233	0.855503630431248	0.655172413793103	0.350000010430813	-2.00000005960464	5.00000014901161
Valid	0.413354231974922	0.058260188087774	0.482581968731299	0.054851163846177	3.83941689625867	0.563754461825349	0.836084231517686	0.625	0.476190490382058	-0.666666686534882	9.33333361148834
Valid	0.279372160264354	0.038609500206526	0.342479778506764	0.005326795623097	2.70136864422739	0.366116608754032	0.801295615592347	0.411764705882353	0.44444445669651	-3.33333343267441	10.0000002682209
Valid	0.364728142132817	0.009556865493219	0.234244880295249	0.033869796316547	2.86772685686798	0.278039921970428	0.875262600172486	0.630769230769231	0.375000011175871	-1.00000002980232	8.00000023841858
Valid	0.425951392198244	0.004785894206549	0.443873560910532	0.002803385862912	2.97688164009192	0.398648014189284	0.855065161374077	0.706896551724138	0.411764718153898	-1.6666667163372	5.33333349227905
Valid	0.395227721424195	0.060436380965348	0.27252991719733	0.015579396688552	4.49799276584565	0.744138399218492	0.849999116072828	0.634615384615385	0.403508783955323	-1.00000002980232	6.66666686534882
Valid	0.526217048297094	0.022392726573023	0.733598209444958	0.003056499028371	2.36303706312883	0.197169641371897	0.79351325889768	0.471698113207547	0.535714301679816	-2.66666674613953	12.3333337008953
Valid	0.407301856273589	0.040822614187784	0.297970101992053	0.02035351624941	3.63831601151647	0.677065958880423	0.827989878026608	0.745454545454545	0.500000014901161	-1.00000002980232	6.00000017881393
Valid	0.447213559322034	0.0416	0.396574757528493	0.013259339796806	3.05308052547627	0.216721995599358	0.792929197826076	0.517857142857143	0.469135815346682	-1.00000002980232	11.6666669845581
Valid	0.450430695739271	0.019804299252639	0.54227591747677	0.034693236878595	2.76153352852476	0.455660653720888	0.835358340283671	0.555555555555556	0.527777792265018	-2.6666667163372	10.0000002980232
Valid	0.578571460329458	0.104298957383901	0.478290012913098	0.007097958666474	3.26249140344754	0.56664862513949	0.838190465776398	0.53448275862069	0.41975309892937	-0.666666686534882	10.6666669845581
Valid	0.588868388683887	0.047047970479705	0.663626187409764	0.060480125961945	2.59557745235582	0.367467691812568	0.749178849971743	0.416666666666667	0.60952382513455	-6.00000017881393	15.3333337008953
Valid	0.395867229085066	0.050708044591745	0.280696712589173	0.001616802902281	3.12553905049358	0.315029080323907	0.841779085591943	0.576271186440678	0.333333343267441	-1.6666667163372	6.66666686534882
Valid	0.54924155928886	0.082301745229163	0.519382643621249	0.059668939195281	3.08178981206248	0.443855767406427	0.794740426174058	0.489795918367347	0.440000011920929	-2.6666667163372	8.33333358168602
Valid	0.409148816401505	0.030486179006311	0.296753253565218	0.014730322696024	2.63753401425746	0.493432642167589	0.800749596037669	0.653846153846154	0.592592605286174	-0.333333343267441	10.3333335518837
Valid	0.422774738935853	0.001500836309389	0.638734236509412	0.006272795460307	2.32550444638867	0.234953615146433	0.821772792174572	0.575757575757576	0.630952393370015	-8.00000014901161	9.66666686534882
Valid	0.560005277641648	0.081081916537867	0.664887714224351	0.054029839535748	2.05218693858698	0.478643490306992	0.818030747562879	0.358208955223881	0.496124044407246	-6.33333352208138	15.0000003874302
Valid	0.229085752277485	0.068517229672382	0.366268998043248	0.00375647875043	2.38433224403244	0.190209900892774	0.816400245278595	0.643835616438356	0.500000011462432	-1.6666667163372	11.333333581686
Valid	0.357126975415488	0.008876880426676	0.713456751819185	0.062853632031791	2.50007889787698	0.524712678662488	0.830217790734486	0.581395348837209	0.583333349062337	-9.00000023841858	12.0000003278255
Valid	0.4395813881108	0.005154839713663	0.315604161241364	0.039345389145243	5.40432152769232	0.947984338056827	0.822361732927148	0.509433962264151	0.39743590928041	-1.6666667163372	8.66666692495346
Valid	0.67341903132089	0.014884387312453	0.755628392796716	0.001986358910849	4.51111414221038	0.479372616868608	0.825628666415161	0.596491228070175	0.536231894855914	-5.33333343267441	7.00000014901161
Valid	0.230601092896175	0	0.250044862702606	0	2.23521016713782	0.124188709870638	0.686225819833003	0.264705882352941	0.520000014305115	-1.6666667163372	11.3333336412907
Valid	0.274585477415666	0	0.646295207817713	0	2.13880758120175	0.066342607112111	0.759611503154126	0.25	0.472222235053778	-0.333333343267441	11.0000002980232
Valid	0.555252241402382	0.146313394888264	0.676659945858914	0.019874741121569	1.94845202962949	0.281434795885376	0.860508152444262	0.645161290322581	0.454545468091965	-1.33333337306976	8.66666692495346
Valid	0.413669262482822	0.010279431974347	0.707906910682133	0.013344297446339	1.56261579155133	0.12958907291838	0.759117193671765	0.724137931034483	0.791666679084301	-1	11.6666668653488
Valid	0.430210273643783	0.024679788766203	0.697959624296428	0.018312549934433	1.79998158439072	0.2640990058783	0.664121890981562	0.482142857142857	0.609195415315957	-6.66666683554649	11.0000002086163
Valid	0.394925938300479	0.027334892527008	0.598674226173866	0.09508389115138	2.00923365636737	0.10984415590097	0.714310156064743	0.672727272727273	0.740740759505166	0	13.333333671093
Valid	0.416006147765946	0.083917005159732	0.669710197818586	0.137155634671735	1.7564276153308	0.577425017432267	0.790650988135188	0.571428571428571	0.622222237785657	-3.33333343267441	15.3333337008953
Valid	0.422935374650375	0.005770646253496	0.74079675723377	0.001010378295986	2.24480083462969	0.215026775706459	0.738384100442077	0.421052631578947	0.636363651264797	0	14.0000003278255
Valid	0.508846533525704	0.004477181259017	0.76313984474331	0.039971602791162	2.36213803282991	0.500701842653486	0.824678551600318	0.577319587628866	0.764227659237094	-5.66666680574417	25.6666672229767
Valid	0.691101439571476	0.302233009708738	0.913212064503844	0.005429447958678	2.9507214446622	0.622525482633808	0.825232172593457	0.689189189189189	0.739130449035893	-7.66666689515114	9.33333343267441
Valid	0.438575207194498	0.016473285134897	0.693107117465949	0.026064826055714	3.0620735441751	1.17603871043401	0.872570774311559	0.698795180722892	0.560000014305115	-5.33333346247673	8.66666689515114
Valid	0.395358620206128	0.053544135174928	0.558367382512343	0.089858477892415	2.26592020490778	0.202426038086552	0.843627610567658	0.698630136986301	0.681818195364692	-7.00000011920929	8.00000017881393
Valid	0.536374962919015	0.025250667457728	0.904733227752219	0.005392270950521	2.85413950163504	0.583316177332051	0.859242902518066	0.661764705882353	0.507246390632961	-2.33333337306976	9.33333361148834
Valid	0.469516654477761	0.069330496642511	0.475859035062785	0.011536317901139	2.18223905410552	0.288892967849827	0.849785713660876	0.580246913580247	0.607843148357728	-10.3333335220814	10.3333335220814
Valid	0.325877506179621	0.011939027739632	0.464138216479151	0.013907311128854	2.30503213095014	0.231132285648988	0.82668243523892	0.681818181818182	0.492063506728127	0	10.3333336412907
Valid	0.356238508011558	0.004912004202784	0.589957754942595	0.003147440509251	2.51072430529288	0.415551526052528	0.844512615777842	0.568965517241379	0.466666679382324	0	11.6666669845581
Valid	0.354430379746835	0.004556962025316	0.58751471206162	0.009983931291295	3.00317004981637	0.212059773044675	0.774365254407864	0.476190476190476	0.454545468091965	0	10.0000002980232
Valid	0.426720647773279	0.053744939271255	0.644494476019472	0.007860592380388	2.35653906898228	0.286121935535136	0.849305008037992	0.698412698412698	0.508771944987146	-1.00000002980232	8.66666692495346
Valid	0.344554134973297	0.011069752387118	0.481214341294101	0.014275883393268	2.89985757959865	0.402488102197827	0.824821581908694	0.4375	0.456790137070197	-0.666666686534882	11.6666670143604
Valid	0.265241102181401	0.029707233065442	0.499171391985472	0.013644477957329	2.17751978660134	0.164408487071975	0.882101920735832	0.675675675675676	0.444444456448158	-2.66666674613953	8.00000020861626
Valid	0.425536410923277	0.034525357607282	0.517531316062107	0.004692311657291	2.56041769830142	0.459281838238957	0.83409739933207	0.507936507936508	0.548387109271942	-6.00000005960465	11.0000003278255
Valid	0.409530621367903	0.059709432275369	0.635521625217833	0.057798104922817	2.0122624901592	0.201295093592079	0.798086268153952	0.566666666666667	0.500000012608675	-4.33333346247673	8.66666686534882
Valid	0.439106487148103	0.006328029375765	0.460877010497428	0.005196244669823	2.01381530329334	0.195381389215836	0.792823119020393	0.551020408163265	0.606060618704016	-1.6666667163372	11.6666668951511
Valid	0.477838213169772	0.067010762643213	0.356893579886	0.011172016126544	3.01376734808717	0.107916604546265	0.819044488140801	0.52	0.430555568387111	-1.00000002980232	9.33333361148834
Valid	0.37393733213966	0.00767054610564	0.435044507202005	0.000902831172733	2.8128123170836	0.530493426079968	0.799614992785838	0.584905660377358	0.575757590207187	-5.00000014901161	7.66666683554649
Valid	0.468128436331647	0.065951176599956	0.504017948289674	0.006781284078158	2.83874198938416	0.965488782997364	0.833156558598632	0.649122807017544	0.616666679084301	-5.33333340287209	7.00000017881393
Valid	0.43377549000198	0.015244506038408	0.63502820999037	0.016593974102571	3.16417457423799	1.03981280108475	0.775705716375557	0.51063829787234	0.507246391928714	-2.66666674613953	9.0000002682209
Valid	0.470726747297442	0.033873488172964	0.285523309936689	0.000184115322473	3.04543931014016	0.30672894191647	0.775115154284679	0.431818181818182	0.453333345651627	-1.33333337306976	10.0000002682209
Valid	0.501911830859199	0.010832208726946	0.646021241709865	0.020038045572908	2.26515207036816	0.122517370240656	0.805390319736665	0.425531914893617	0.456790135966407	-2.33333340287209	10.0000002682209
Valid	0.46838240387946	0.002656737097333	0.578445762663593	0.012740740469838	2.73350114633965	0.102487994480093	0.795008007775609	0.537037037037037	0.49333334684372	-2.66666674613953	9.66666692495346
Valid	0.383819455760143	0.028067459670849	0.48505864804924	0.025772631846502	3.35813938898885	0.679472582308786	0.799903735526545	0.490196078431373	0.538461552216457	-4.00000011920929	10.0000002384186
Valid	0.443927840803422	0.024552724567603	0.391703322088197	0.001446088754968	2.35665965815691	0.314352641672792	0.791813845517589	0.604166666666667	0.508771944987146	-3.33333343267441	6.33333352208138
Valid	0.424650013724952	0.008256931100741	0.506727588865087	0.020817677280106	3.10456495933697	0.885232300790682	0.815457783505573	0.54	0.449275374412537	-1.33333337306976	9.00000023841858
Valid	0.499893276414088	0.054169842963866	0.511631607779975	0.000239883736359	3.30825519417403	0.544549965684295	0.817630461357203	0.637931034482759	0.539682552928016	0	11.3333336114883
Valid	0.439197292069633	0.082862669245648	0.591653491869865	0.018220873854784	3.39032575618124	0.275307233110032	0.824885978667164	0.490909090909091	0.476190488253321	-3.00000005960464	10.3333336114883
Valid	0.42884685605784	0.004652011976923	0.485519469507388	0.008842771288449	2.86211132058218	0.437541907763155	0.831924811737838	0.605633802816901	0.583333339009966	-4.33333346247673	12.0000000298023
Valid	0.306562193927522	0.012889324191969	0.236939143341864	0.005372759381039	3.59892469975821	0.303507592499512	0.820242919097341	0.52	0.430555568387111	-1.33333337306976	9.0000002682209
Valid	0.474121804198711	0.02352109748493	0.591818461384627	0.025776327136897	2.73557129132036	0.585471622405684	0.812036335031793	0.469387755102041	0.448717962090786	-1.33333337306976	10.3333336412907
Valid	0.379554540262707	0.037845040928993	0.381963318723599	0	2.63787512519524	0.235835418253501	0.845078060654804	0.644067796610169	0.507936520235879	-0.666666686534882	10.0000002384186
Valid	0.347782460365242	0	0.393011825337969	0.012121113910306	2.87376806283271	0.471116478798778	0.831659619677732	0.563636363636364	0.458333345750968	0	11.0000002980232
Valid	0.549107656879678	0.046102475532527	0.542607646120335	0.009945411674721	2.30871548781095	0.153831796246412	0.760553496806128	0.404255319148936	0.60714287097965	-6.66666677594185	10.3333336114883
Valid	0.311287236949986	0.003328778354742	0.544897723362842	0.032423275708175	3.3193656752189	0.737879707182555	0.769296969921887	0.511111111111111	0.469696982340379	-3.33333343267441	7.00000017881393
Valid	0.380043658897261	0.008799380325329	0.415212101803604	0.113827777446959	1.43711249811197	0.131677885961342	0.684076120946918	0.706666666666667	0.727272742173888	-1.00000002980232	15.0000002980232
Valid	0.316933560477002	0.016081771720613	0.390411917244713	0.006907485329375	2.61788227860757	0.361781053175293	0.808594120037158	0.625	0.507936520235879	-0.333333343267441	10.333333581686
Valid	0.429031435853866	0.008959218351742	0.620627881372002	0.004568363271403	1.93409091460442	0.288145913632707	0.692754128478531	0.610169491525424	0.579710157021232	-2.66666674613953	10.6666668653488
Valid	0.451513420902341	0.075556824671616	0.393011476470577	0.005872828779728	1.86705092810884	0.113249009126439	0.646478018460973	0.472727272727273	0.551724153346029	-5.33333349227905	10.6666669547558
Valid	0.51112	0.14007	0.54494914668662	0.015675163639345	2.46410330756109	0.240248068054077	0.819647249383181	0.507246376811594	0.549019623328658	-6.66666683554649	12.0000003576279
Valid	0.267786259541985	0.006717557251908	0.428420636988638	0.029093850383685	2.79907916372719	0.290021018908794	0.860187178012809	0.620689655172414	0.454545465382663	0	10.0000002384186
Valid	0.523741543706387	0.093922122196772	0.814568593398825	0.03299288660817	3.10534578760218	0.860952800828014	0.865711582685417	0.646153846153846	0.46376812717189	-2.33333340287209	8.33333352208138
Valid	0.495519932503691	0.05338747099768	0.526643273207279	0.047013191595395	4.10646553560747	0.818215718091593	0.847089646625687	0.592592592592593	0.424242436885834	-1.6666667163372	7.66666689515114
Valid	0.429099029459761	0.024297861375934	0.415228100201629	0.018188831767996	3.1781980979413	0.584128605003282	0.811701535408993	0.448979591836735	0.407407418445305	-0.666666686534882	10.3333336114883
Valid	0.333251533742331	0.001914110429448	0.494574986661337	0.016373313751576	2.98181540184256	0.179945974705444	0.723142137708105	0.465116279069767	0.666666681351869	-7.66666680574417	7.66666686534882
Valid	0.386627300192255	0.007843998901401	0.437862333164665	0.010184949247436	2.78221143307365	0.305616738117988	0.828209769763999	0.555555555555556	0.472222236295541	0	11.333333671093
Valid	0.558417085427136	0.089795568752855	0.53138454291547	0.02273982545345	2.16071055566148	0.201012067417651	0.865251299906688	0.61038961038961	0.422222233812014	-1.6666667163372	11.0000002980232
Valid	0.571624109779399	0.108605176307104	0.685583465506868	0.054689707059253	2.22135821662949	0.581118398970862	0.823066385730782	0.580645161290323	0.525641040160106	-1.33333337306976	12.333333671093
Valid	0.44904663016802	0.059722484425146	0.358330953993944	0.033104583251863	2.33263393496716	0.338479583599553	0.862640694343966	0.728813559322034	0.437500013038516	0	7.00000020861626
Valid	0.442457072771872	0.013542518397384	0.656329470688994	0.007602587204749	2.58000367392046	0.212687539991444	0.814750704676216	0.592592592592593	0.424242436885834	-0.666666686534882	8.66666692495346
Valid	0.46696644295302	0.039609060402685	0.549709490828806	0.1475302119391	2.83176776638352	0.567767525529146	0.842885776488914	0.596774193548387	0.573333344459534	-7.00000008940697	7.33333352208138
Valid	0.432318584070796	0.013174041297935	0.423631054917795	0.013233838786911	2.311172306655	0.097008830685428	0.822242896979204	0.596774193548387	0.466666679382324	-4.66666680574417	7.00000017881393
Valid	0.380043658897261	0.008799380325329	0.415212101803604	0.113827777446959	1.43711249811197	0.131677885961342	0.684076120946918	0.706666666666667	0.727272742173888	-1.00000002980232	15.0000002980232
Valid	0.457697486535009	0.019692549371634	0.693327675252839	0.028240008201223	1.84766610239139	0.395545178392348	0.717064472575007	0.683333333333333	0.754385979552018	-0.333333343267441	14.0000002682209
Valid	0.459660253402159	0.056966682308775	0.788799513504707	0.151198898159083	2.40609648469893	0.493030182684246	0.805792365526433	0.594202898550725	0.559523823005813	-6.33333349227905	9.3333335518837
Valid	0.5169748826939	0.003091360750759	0.422492280813676	0.001099005950946	4.4253542302337	0.383070407319484	0.714668725830327	0.384615384615385	0.611111123114824	-5.33333343267441	9.33333352208138
Valid	0.523797821837476	0.063267243786652	0.580192579596978	0.034060845782585	1.56812258305091	0.098956566373507	0.796167607840191	0.590361445783132	0.558823542559848	-9.00000023841858	10.0000002086163
Valid	0.344888666499875	0.040500375281461	0.562697477731864	0.022976919101838	2.50406339993796	0.350061455274729	0.8370388830496	0.61038961038961	0.411111123363177	-2.00000005960464	10.3333336412907
Valid	0.374285203716941	0.051736954967834	0.564345200992429	0.027950988070307	2.10369675764222	0.12298109891064	0.762047343444373	0.673076923076923	0.647058835800956	0	11.0000002086163
Valid	0.487886382623225	0.041817506729788	0.541591746647151	0.046122839827478	4.6750368159554	1.15734245749625	0.799484137836631	0.528301886792453	0.533333349227905	-0.333333343267441	13.0000003874302
Valid	0.484452456061289	0.019085173501577	0.732026745988555	0.003227407642182	3.91391043277334	0.345668225218639	0.779003079407869	0.4375	0.543209888316967	-1	13.6666669845581
Valid	0.459527121001391	0.090125173852573	0.602627986484439	0.015499428523828	1.79193520264271	0.220466783971285	0.88096269336219	0.649350649350649	0.493827173003444	-4.00000008940697	9.33333358168602
Valid	0.589783402287661	0.110004867364322	0.855434050168605	0.015566039503232	2.25634055528409	0.726022254749235	0.812649087455762	0.55	0.518518530660205	-2.66666674613953	16.0000003576279
Valid	0.400093735353851	0.028195594438369	0.475542288923827	0.049460383967684	2.680383909392	0.5546223430718	0.667851488567309	0.411764705882353	0.722222235798836	-8.00000014901161	13.6666669249535
Valid	0.258727194368625	0	0.502310660063704	0.039317410700795	1.63118253831868	0.156626539128305	0.713697662032973	0.4375	0.654321001635657	-5.33333349227905	12.3333335518837
Valid	0.349037885691967	0.003718265850801	0.620683586592741	0.017835557955952	2.34018689687813	0.230109386853642	0.796765136380775	0.37037037037037	0.58823530726573	-0.333333343267441	19.6666671037674
Valid	0.39022473675939	0.017350306459217	0.533458087990111	0.008538023971812	1.69646482104842	0.01372491912125	0.570108976973035	0.622222222222222	0.745098054409027	-3	9.66666692495346
Valid	0.347594846944806	0.034662569436237	0.274848809880503	0.017050856032404	1.74741649642874	0.342565105285105	0.630524735874111	0.64	0.740740751226743	0	13.3333335220814
Valid	0.407860696517413	0.002636815920398	0.45947052004329	0.024677693694423	1.81693901108926	0.022667472143797	0.718727375977907	0.566037735849057	0.623188420482304	0	14.333333671093
Valid	0.378092950642488	0.028228653776871	0.42667614683948	0.011393928211735	2.0106425101223	0.12344450178105	0.787590780024894	0.666666666666667	0.512820524665026	-1.33333337306976	12.0000002682209
Valid	0.322353509336767	0.004597553122988	0.497916204063541	0.022505442302836	1.79568273810773	0.138579701390741	0.720730365658373	0.574074074074074	0.724637694980787	-4.00000002980232	12.6666669547558
Valid	0.327112390893548	0.026923423018087	0.370790433845264	0.026180676708549	2.20620718508812	0.28026286277905	0.752650618380587	0.482758620689655	0.555555567145348	-1.33333337306976	15.3333336412907
Valid	0.407616221562809	0.046439169139466	0.646614647402959	0.130770424240892	1.94916097322966	0.214102351161787	0.73814463617767	0.533333333333333	0.542857156481062	-4.66666680574417	14.333333671093
Valid	0.436798232399317	0.030049211609923	0.731687042610408	0.032059226860774	2.01663708258571	0.17832489076765	0.724037967969237	0.649122807017544	0.583333344757557	-1.6666667163372	10.0000001788139
Valid	0.534456549277933	0.003103623004814	0.764423744201638	0.015753222048373	1.71972615013924	0.203301929229916	0.730081349849814	0.5	0.551282066565293	-3.33333343267441	11.0000002980232
Valid	0.358069952672284	0.003296779406672	0.348911874429861	0.040046507470324	2.44566357827214	0.460129628627002	0.822878354458589	0.589285714285714	0.44927537570829	-1.33333337306976	9.0000002682209
Valid	0.408820023837902	0.014938418752483	0.656556193021086	0.029419221731388	2.935518591702	0.153009263857482	0.808406276455556	0.46	0.481481493623168	-6.66666680574417	6.33333352208138
Valid	0.784356052437999	0.024219771958754	0.784356052437999	0.024219771958754	2.3954686809136	0.833534400350769	0.815083670292793	0.529411764705882	0.635416680015624	-3.00000008940697	17.333333671093
Valid	0.404863908340593	0.029476654424251	0.404863908340593	0.029476654424251	2.53314139349331	0.523662586423357	0.867605194638135	0.65	0.476190488253321	-3.66666677594185	9.66666689515114
Valid	0.509382023278114	0.015502749586624	0.509382023278114	0.015502749586624	2.50816250390269	0.201190577863203	0.860970591357486	0.696969696969697	0.400000011920929	-1.00000002980232	7.00000020861626
Valid	0.693469965656242	0.029221187603257	0.693469965656242	0.029221187603257	2.63648634915251	0.323752338865359	0.871520799134529	0.685714285714286	0.484848496588794	-2.66666674613953	8.00000017881393
Valid	0.660947111585899	0.039155192435006	0.660947111585899	0.039155192435006	3.0251345463379	0.768768908290781	0.815665018643872	0.573770491803279	0.461538474147136	-5.66666680574417	6.33333352208138
Valid	0.488709371203641	0.03525388469258	0.488709371203641	0.03525388469258	2.73416501030645	0.327759580270324	0.851038561275498	0.548387096774194	0.464285728122507	-2.66666674613953	10.3333336412907
Valid	0.399904598277415	0.013967077467492	0.399904598277415	0.013967077467492	3.04471351061403	0.431692493120225	0.77287722787127	0.627118644067797	0.469696982340379	-2.00000005960464	8.3333335518837
Valid	0.703732542113259	0.040987515825429	0.703732542113259	0.040987515825429	2.60282161226352	0.491918137188152	0.83791818506754	0.603448275862069	0.492753635282102	-1.66666668653488	9.66666692495346
Valid	0.743765269193056	0.036518353183444	0.743765269193056	0.036518353183444	2.26751819617635	0.237631876577634	0.847149733990794	0.779411764705882	0.444444457689921	-2.33333340287209	4.33333346247673
Valid	0.605187792776199	0.027417575518519	0.605187792776199	0.027417575518519	2.74128367221734	0.271283511466855	0.809840671882148	0.5	0.544444454709689	-2.33333340287209	14.0000002384186
Valid	0.544248922333093	0.076642717997722	0.544248922333093	0.076642717997722	2.39627007882652	0.314643881094742	0.86573911412543	0.684931506849315	0.420289867598078	-2.00000005960464	7.66666689515114
Valid	0.756035612856531	0.032027896370977	0.756035612856531	0.032027896370977	2.38008919298577	0.478381717441765	0.804688796213535	0.452830188679245	0.45977012761708	-2.6666667163372	10.6666669845581
Valid	0.528941570631161	0.008439854538246	0.528941570631161	0.008439854538246	2.60589870101755	0.450125226526851	0.832781577411939	0.529411764705882	0.583333346061409	-2.33333340287209	16.333333671093
Valid	0.398884841576252	0.034328025552232	0.398884841576252	0.034328025552232	2.59178609546709	0.522461350959632	0.820058025883617	0.586206896551724	0.513888902962208	-2.6666667163372	9.66666695475578
Valid	0.48987677202478	0.031150703980094	0.48987677202478	0.031150703980094	3.08690216217626	0.313228041333078	0.863718737191	0.707692307692308	0.438596504299264	-1.33333337306976	7.00000020861626
Valid	0.451756010380859	0.005918766733533	0.451756010380859	0.005918766733533	2.67466220315508	0.34476807197343	0.843472325481095	0.652173913043478	0.513888901720444	-3.00000005960464	9.33333358168602
Valid	0.434716962399794	9.27531412852915E-05	0.434716962399794	9.27531412852915E-05	2.38448598257942	0.432380396786344	0.854135587136944	0.651515151515152	0.478260881226996	-4.33333340287209	6.66666686534882
Valid	0.727572165303382	0.07048788340841	0.727572165303382	0.07048788340841	2.84814331362487	0.695142896425535	0.862963332074818	0.671232876712329	0.472222232570251	-2.00000005960464	9.33333352208138
Valid	0.671257835743715	0.007904977973041	0.671257835743715	0.007904977973041	2.6010605617041	0.422938306035334	0.832298736351359	0.548387096774194	0.559523824070181	-3.33333340287209	12.333333671093
Invalid	0.517509727626459	0.019747081712062	0.828701762237725	0.005207906874001	2.48270861619237	0.295126349947854	0.694538962463924	0.386363636363636	0.777777785504306	-6.00000008940697	15.0000001192093
Invalid	0.584689448587847	0.051622447731997	0.751896367450606	0.040823408101977	2.98221688942952	1.14853496249919	0.818021401863987	0.494949494949495	0.680000013709068	-10.333333581686	23.6666671037674
Invalid	0.882528504552112	0.023980585312617	0.966638596007924	0.004282198397786	1.66731646537747	0.480890886109015	0.816719938413324	0.532608695652174	0.620155047538669	-6.33333352208138	20.3333335220814
Invalid	0.704135188124358	0.162714219027168	0.883046931438137	0.08746558696071	2.09108489922441	0.561759224155047	0.755040500689619	0.513157894736842	0.765765778921746	-8.00000017881393	20.3333336412907
Invalid	0.363577880136898	0.006216000617586	0.593154200143692	0.002299906940387	3.20277851456336	0.55300032113133	0.715866316016957	0.342105263157895	0.533333348035812	-3.33333343267441	10.0000002682209
Invalid	0.492100375591966	0.142012519732187	0.551156813835017	0.109973513810862	2.4161020897164	0.425687722360994	0.812042987312388	0.551401869158878	0.708333345130086	-8.33333352208138	25.6666670441628
Invalid	0.503203326964145	0.000668764752164	0.822584731234674	0.000410590195133	2.17541238959743	0.008914057642084	0.443983360386349	0.351351351351351	0.875000008692344	-7	14.0000002086163
Invalid	0.610640648011782	0.073453608247423	0.766780807744195	0.038444904308935	1.91661447301974	0.195385552939306	0.661365482341778	0.375	0.70000001390775	-8.00000014901161	13.0000002682209
Invalid	0.524652148946508	0.022509828172623	0.733191467669389	0.016569909195025	2.27700593668192	0.140393390248196	0.816220915567959	0.573529411764706	0.655172425097433	-5.33333343267441	13.6666668951511
Invalid	0.493576709796673	0.014718114602588	0.73290726295502	0.016587410791796	1.93120063650164	0.212473448325389	0.782641139491326	0.485714285714286	0.750000011589792	-12.0000002980232	15.0000001192093
Invalid	0.700629639109291	0.021592014333248	0.931241502173429	0.000301891380822	2.18110786370215	0.162347774449672	0.761208629317806	0.5	0.688888903458913	-6.00000017881393	14.6666669249535
Invalid	0.627537866580728	0.082179181437319	0.834719749887888	0.014470048766725	3.43413706829137	0.56664821798512	0.7620603589029	0.382352941176471	0.571428587039312	-9.66666695475578	14.3333337008953
Invalid	0.591286040307287	0.026775095625342	0.837648949927022	0.0066582771615	2.95874827644599	0.360060083176947	0.616875988979955	0.288461538461538	0.801801813615335	-10.6666669249535	19.0000001788139
Invalid	0.815598638449016	0.000248631049282	0.974575912603475	1.07268921402759E-05	2.5880213225834	0.115588254984519	0.658850517473316	0.405405405405405	0.651515164158561	-5.33333346247673	9.00000014901161
Invalid	0.531664371168544	0	0.919914417930633	0	3.32596201477594	0.569633659410026	0.675497171782735	0.225806451612903	0.638888904203971	-2.33333340287209	13.0000002980232
Invalid	0.739077736763815	0	0.936738596519812	0	1.39787772917314	0.046156949608587	0.653081651271099	0.4	0.698412716388702	-3.66666677594185	11.0000002682209
Invalid	0.54497521051389	0.002892106712835	0.874840806704135	0.030788473207853	3.20216372568061	1.02589563233708	0.698133348469595	0.407407407407407	0.770833346061409	-13.0000001788139	11.6666668951511
Invalid	0.815819797950951	0.04182010733112	0.960731722462964	0.002539577157888	1.65861582239113	0.325709112891614	0.832317087726366	0.494117647058824	0.565891486267711	-12.0000002980232	12.3333336114883
Invalid	0.227596366314756	0	0.760330245719213	0	4.08071419423475	0.379430371212165	0.669546746729737	0.214285714285714	0.575757587497885	-2.00000002980232	10.6666668951511
Invalid	0.719424460431654	0	0.944392675458431	0	2.116666497337	0.004351614962696	0.510930242169954	0.321428571428571	0.684210545138309	-3.33333343267441	9.66666692495346
Invalid	0.286123474199092	0	0.560514363188166	0	3.93907062159315	0.071828628064835	0.617155748488708	0.25	0.634920643908637	-1.6666667163372	11.6666668057442
Invalid	0.709143010656398	0	0.88824775238643	0	1.96990698507712	0.100760170290691	0.56319511508425	0.40625	0.754385974846388	-2.66666674613953	11.6666667759419
Invalid	0.327637497351454	0.014869994248873	0.562133444116468	0.129696864579171	2.0917461532275	0.229166536705707	0.75500722282914	0.442622950819672	0.637254918322844	-3.00000008940697	18.6666671335697
Invalid	0.729439289396463	0.076711079387739	0.925077741332956	0.00486917206827	2.38149343410898	0.329512363479058	0.67698314673499	0.346153846153846	0.725490206304719	-9.33333346247673	15.3333335518837
Invalid	0.764083931840586	0.015541473031967	0.967315655393733	0.000172521717648	2.09519719795264	0.189299981937817	0.620753310643805	0.36231884057971	0.689393953166225	-13.0000002980232	17.3333336412907
Invalid	0.628731707317073	0.010068292682927	0.868950728929651	0.011459621581061	1.89199201360752	0.181689875901403	0.645947767216887	0.382978723404255	0.678160933585003	-7.33333352208138	12.3333335518837
Invalid	0.583738007817127	0	0.756142770092669	0	2.28865078465893	0.001199001491185	0.581259669586014	0.371428571428571	0.757575767961415	-4.66666668653488	12.0000002086163
Invalid	0.55715412421952	0.288929346040092	0.725556597058656	0.14897641044361	2.65995460136701	0.955048264896722	0.822500853405988	0.493827160493827	0.666666679266023	-13.6666670441628	13.6666668057442
Invalid	0.429400386847195	0	0.606024574337343	0	2.17087228644783	0.015595190650384	0.404294996912766	0.272727272727273	0.777777787297964	-11.6666668057442	7.00000008940697
Invalid	0.504845408398708	0	0.660710123143177	0	1.36413614003447	0.047483638655518	0.495410241451424	0.3125	0.848484862934459	-12.3333335220814	6.33333346247673
Invalid	0.462638349699323	0.046203851716526	0.65276599741016	0.071611671315322	2.23731950651635	0.301465132924694	0.743230194705188	0.397058823529412	0.642276435363583	-21.6666670441627	4.66666680574417
Invalid	0.42169408897014	0	0.688108512121865	0	1.36839407820954	0.034792307810024	0.472987530574026	0.310344827586207	0.916666680574417	-10.3333334326744	8.00000017881393
Invalid	0.247813411078717	0.00198250728863	0.583821309091934	0.007567277574214	1.67811110631579	0.21661358458136	0.445162389009332	0.302325581395349	0.833333339293798	-9.66666650772095	15.333333671093
Invalid	0.527272727272727	0.063636363636364	0.721582973277057	0.017362953579861	2.06810249800397	0.421115877580321	0.557628599129246	0.381818181818182	0.833333346773596	-16.3333334922791	12.0000002980232
Invalid	0.304889741131352	0	0.46059728176221	0	5.94513203250844	0.624421035507948	0.724711888021082	0.225806451612903	0.555555568387111	-1.33333337306976	12.0000002682209
Invalid	0.382459893048128	0.006524064171123	0.575398523431153	0.014328215778422	2.69537695976555	0.293015661334932	0.771242843273063	0.487179487179487	0.591666679829359	-9.66666686534882	14.0000003278255
Invalid	0.444611329387775	0.045113642015219	0.618376032589039	0.058539451228238	2.36604017958901	0.305435059457661	0.873657394961292	0.566037735849057	0.543478274474973	-9.33333358168602	15.6666670441628
Invalid	0.373120335820895	0.00943796641791	0.598316492548484	0.045332603229988	2.97143367136193	0.367173095849155	0.790401566147601	0.467532467532467	0.601626031282471	-9.00000023841858	15.6666670441628
Invalid	0.387540655491619	0.029271953965474	0.475897684439076	0.035898492270381	3.13929049849267	0.258926633839818	0.777771531758384	0.457627118644068	0.614583346061409	-6.00000014901161	13.6666669249535
Invalid	0.394806019813961	0.02047039249792	0.687455836935843	0.04391598517375	2.53002961003326	0.289658166067179	0.802269438177891	0.513513513513513	0.546296308437983	-6.33333352208138	13.333333581686
Invalid	0.472600662180925	0.14888390473139	0.553044320890484	0.03893770533994	2.23323126960208	0.315381664909719	0.871635466599066	0.630952380952381	0.419354851207426	-4.66666680574417	8.33333358168602
Invalid	0.454757982270338	0.088867968933867	0.693878774760273	0.021142449786979	3.66522976112709	0.890933244032004	0.759809444237975	0.387096774193548	0.543859663762544	-8.66666692495346	12.0000002980232
Invalid	0.520215012478403	0.037320023037051	0.637925404736955	0.055553952914563	2.34056737011213	0.362142352741159	0.798619869929717	0.5	0.54545455832373	-3.66666677594185	20.3333337903023
Invalid	0.483532934131736	0.02559880239521	0.600824212412011	0.034788192436208	3.47801913400942	0.417841423749897	0.743286751411487	0.4375	0.679012360396209	-5.66666680574417	12.6666669249535
Invalid	0.416146044624747	0.131656524678837	0.65637401917441	0.004722236548841	2.94304342953856	0.2876361427391	0.858120657325098	0.533333333333333	0.579365093793188	-8.66666692495346	15.6666670143604
Invalid	0.504498944291051	0.220997238915056	0.654006167496599	0.060588908193886	2.23824181129704	0.307270986781581	0.875454270244097	0.666666666666667	0.505376355301949	-5.66666680574417	10.0000002086163
Invalid	0.429500737825873	0.1463354648303	0.533941676409417	0.055134741278808	2.5647413750802	0.157010953368193	0.827170356353192	0.595505617977528	0.592592605286174	-7.33333349227905	14.0000002980232
Invalid	0.521939512672952	0.038415574874495	0.637555616676209	0.055777371396717	2.35254720806161	0.365269847019279	0.813962151728668	0.517647058823529	0.536585375303175	-4.33333346247673	17.6666669249535
Invalid	0.521939512672952	0.038415574874495	0.637555616676209	0.055777371396717	2.35254720806161	0.365269847019279	0.813962151728668	0.517647058823529	0.536585375303175	-4.33333346247673	17.6666669249535
Invalid	0.49943892965041	0.127017695295641	0.524853980634096	0.016706268631544	2.32057482807604	0.228984384438998	0.834837502185891	0.506024096385542	0.520325215851388	-5.00000008940697	16.3333337605
Invalid	0.495479556744364	0.019293083683607	0.676425823119156	0.027061205128398	2.46967400390804	0.255767657591444	0.864849064870439	0.621621621621622	0.46428572599377	-2.00000005960464	11.0000002682209
Invalid	0.45980173658635	0.013891674408251	0.45980173658635	0.013891674408251	3.51511176367904	0.831591788888413	0.674827593018835	0.507936507936508	0.666666681728055	-6.33333352208138	14.3333336114883
Invalid	0.459482044628606	0.01060394416817	0.459482044628606	0.01060394416817	2.76708547628379	0.219542305674579	0.637732349609236	0.5	0.69696971367706	-2.33333340287209	13.0000002980232
Invalid	0.438717136867656	0	0.438717136867656	0	3.29122130238697	0.525920510552861	0.699064716196061	0.411764705882353	0.566666679084301	-1.6666667163372	9.66666686534882
Invalid	0.52198763038462	0.001096893527332	0.52198763038462	0.001096893527332	3.51544224750021	0.460583384652916	0.726910459740782	0.428571428571429	0.652777787297964	-6.66666674613953	9.00000014901161
Invalid	0.600197232475651	0.017567736108958	0.600197232475651	0.017567736108958	2.45582614098496	0.294982351441397	0.78127001297447	0.395833333333333	0.563218403479149	-4.33333343267441	12.0000002682209
Invalid	0.393876688606961	0.002519726156532	0.393876688606961	0.002519726156532	2.33739947505521	0.542424205637503	0.738039827854695	0.381818181818182	0.558823544312926	-8.3333335518837	10.6666669547558
Invalid	0.469903496399198	0.015019749114853	0.469903496399198	0.015019749114853	5.04230672338618	1.65038395493075	0.71265177055403	0.380952380952381	0.679487195152503	-1.6666667163372	16.0000003576279
Invalid	0.771696542872772	0.101152758452104	0.771696542872772	0.101152758452104	2.20740143908147	0.354659956466437	0.864983319161011	0.577981651376147	0.557971028530079	-14.0000003278255	11.6666669845581
Invalid	0.632647128942167	0.005831438470206	0.632647128942167	0.005831438470206	2.11099986179544	0.409783913768676	0.762563456784144	0.541666666666667	0.636363648555495	-4.33333343267441	9.66666683554649
Invalid	0.598130385724338	0.015428179820358	0.598130385724338	0.015428179820358	2.48274230731423	0.432115561174789	0.729729653722246	0.395833333333333	0.563218403479149	-5.00000011920929	11.333333581686
