# Supplementary material for: Nessys: A new set of tools for the automated detection of nuclei within intact tissues and dense 3D cultures
Source: PLoS Biol. 2019 Aug 9;17(8):e3000388. doi: 10.1371/journal.pbio.3000388 (PMC6703695; doi:10.1371/journal.pbio.3000388)
Supplement: S1 Data — Each .tsv file can be loaded into the Nessys interface to reuse a classifier. Nessys, Nuclear Envelope Segmentation System. (ZIP) [file pbio.3000388.s020.zip › classifiers/Neural_Classifier.tsv]

Class	Border DMean Steered	Border IQR Steered	Border DMean Channel	Border IQR Channel	Inner DMean Channel	Inner IQR Channel	Compactness	Curvature Zeros	Curvature non Zero	Sum Concave	Sum Convex
Valid	0.624913023037141	0.150138692994828	0.632501904910673	0.065906694290252	2.0464505064844	0.341409874368639	0.929835510171091	0.875	0.47619048931769	-2.66666674613953	10.6666669547558
Valid	0.652950495049505	0.020957095709571	0.651607404214485	0.028061547147289	1.88192560938055	0.308017359250699	0.914808360265779	0.784172661870504	0.411111122369766	-5.33333346247673	7.00000020861626
Valid	0.524191645031862	0.07930139249469	0.623744329955989	0.020293579099531	2.19644944378452	0.412351345760302	0.891642713627072	0.852173913043478	0.41176471640082	-0.333333343267441	6.66666683554649
Valid	0.56746472851646	0.200513039760581	0.782837373790232	0.108539104795218	2.46204415706822	0.49094162179902	0.910132833344377	0.736486486486487	0.401709413681275	-5.00000014901161	10.6666669845581
Valid	0.635915426187542	0.104219209253816	0.717026121264837	0.014849195972221	1.75344898608616	0.192015632055239	0.925365462088053	0.838709677419355	0.450000013411045	-4.00000011920929	5.00000014901161
Valid	0.427538850740875	0.023852547885797	0.573457538790883	0.125380623887037	1.80329557369295	0.316249229892751	0.88952673198032	0.772277227722772	0.420289867598078	-2.00000005960464	7.66666689515114
Valid	0.586513994910941	0.023155216284987	0.749158427268664	0.044750610088614	1.3473316457799	0.184104642304757	0.891908640758289	0.660377358490566	0.601851863165696	-3.33333343267441	18.3333336412907
Valid	0.518248881364131	0.074543475631878	0.695955207918817	0.150810220305022	1.57452015026452	0.174159436157476	0.898959338065599	0.858333333333333	0.372549030710669	-0.666666686534882	5.66666683554649
Valid	0.748666173205033	0.068269430051814	0.762853583337978	0.023375504521904	2.17964251831339	0.293305806525745	0.862437064363537	0.688524590163934	0.622807028262239	-4.00000011920929	19.6666669547558
Valid	0.398565891472868	0.095093669250646	0.358059794682008	0.109078711415727	1.63457317297091	0.130233015668742	0.951234119048306	0.923076923076923	0.333333343267441	-2.66666674613953	2.00000005960464
Valid	0.493379712746858	0.146095152603232	0.643989940908236	0.199950061117457	2.7684059684543	1.30657227979172	0.878571387608758	0.75	0.416666678019932	-1.33333337306976	10.3333336114883
Valid	0.586953783646521	0.094159471813103	0.56725945925855	0.026542408222885	2.12765635753638	0.202269919312416	0.898176017390699	0.672897196261682	0.447619060959135	-2.66666674613953	13.0000003874302
Valid	0.627854435178165	0.124662623199393	0.612406228267139	0.051378887928688	1.71741887451097	0.179454146451623	0.894541206733661	0.677685950413223	0.512820525047107	-10.6666668951511	9.33333358168602
Valid	0.718504798787675	0.106381545714767	0.642198250240278	0.009407325519361	2.42134419506924	0.414503163523723	0.92079245787819	0.740458015267176	0.382352952571476	-4.33333346247673	8.66666692495346
Valid	0.564743475945322	0.064512693058761	0.576304374105984	0.040467490468707	1.93484487940783	0.272525436172649	0.903444893322228	0.692913385826772	0.547008558725699	-8.00000011920929	13.333333671093
Valid	0.606712643678161	0.183394636015326	0.773345863543002	0.040370990860536	1.93578893456672	0.418202044570286	0.90240830322175	0.754901960784314	0.520000011920929	-3.66666674613953	9.3333335518837
Valid	0.444852624011503	0.062487419122933	0.764297474280657	0.027202295058471	1.85669239520484	0.207244391513413	0.903321424693594	0.833333333333333	0.596491241141369	-4.00000008940697	7.33333349227905
Valid	0.675421613394216	0.081485540334856	0.674339975313662	0.115617228283872	1.86068191794046	0.34229441100993	0.873534070852528	0.71304347826087	0.41414142648379	-4.00000011920929	9.66666695475578
Valid	0.549185265831973	0.097016875340229	0.619238745667262	0.087998313847544	2.11042565637704	0.314043026286402	0.906169874692203	0.746575342465753	0.459459471541482	-3.33333343267441	13.6666670143604
Valid	0.612020460358056	0.023657289002558	0.588384390851628	0.042422082543397	1.91840317456087	0.173373283686981	0.825999634806997	0.569620253164557	0.578431383651846	-5.33333346247673	14.333333581686
Valid	0.509248878923767	0.083139013452915	0.563722079202839	0.022414357159186	1.70783697618371	0.193651654414493	0.810025052448999	0.722222222222222	0.666666674613953	-10.3333334624767	9.66666677594185
Valid	0.629756097560976	0.028536585365854	0.66997876771891	0.018981528875649	2.39745436458914	0.148941963878869	0.801575372538785	0.607142857142857	0.575757591561838	-1.33333337306976	11.3333336412907
Valid	0.728962108731466	0.013640856672158	0.808240696550405	0.018811337927409	1.69104562451296	0.077609002840307	0.776370099278137	0.538461538461538	0.522222237785657	-4.33333346247673	11.333333671093
Valid	0.436376255707762	0.012420091324201	0.580541116131018	0.080088405372719	2.36220611965503	0.401753785683427	0.842382175582008	0.7	0.555555570693243	-1.6666667163372	10.0000002682209
Valid	0.568363834027903	0.08741801050915	0.658543135346957	0.042940476601852	2.10908865852066	0.251587972326643	0.856128882616579	0.619565217391304	0.485714300189699	-3.66666677594185	13.3333337306976
Valid	0.59599793708097	0.140278494069108	0.487824100745301	0.001880273115829	2.47874499937636	0.378232684742442	0.854621944072534	0.638888888888889	0.500000012608675	-4.66666677594185	8.3333335518837
Valid	0.612020460358056	0.023657289002558	0.588384390851628	0.042422082543397	1.91840317456087	0.173373283686981	0.825999634806997	0.569620253164557	0.578431383651846	-5.33333346247673	14.333333581686
Valid	0.405903851560304	0.014000562271577	0.499995087144281	0.012939066770015	2.5123757817132	0.175420409267951	0.821771083989355	0.629032258064516	0.492753635282102	-0.666666686534882	10.6666669249535
Valid	0.703099337748344	0.10246357615894	0.8152492850607	0.017916628902398	2.41783828853438	0.45694210488443	0.889819381180492	0.68	0.395833345130086	-5.00000014901161	7.66666689515114
Valid	0.435687382297552	0.050800376647834	0.718071046421106	0.053397828584233	1.94256830372123	0.592812649974407	0.8885798483202	0.732142857142857	0.511111125349999	-5.00000011920929	10.3333336412907
Valid	0.573958831977022	0.029822881761609	0.841826848196608	0.02987046619132	1.16523390608077	0.090401091127989	0.830879742666308	0.717171717171717	0.511904773967607	-3.00000008940697	11.333333581686
Valid	0.647435738234199	0.073676890599777	0.833030341446935	0.006008385822825	1.71057605735403	0.087959678245634	0.834486526902184	0.782178217821782	0.651515165513212	-4.33333343267441	10.0000002086163
Valid	0.507809230769231	0.0968	0.690444019156598	0.10327162078632	1.40054175892456	0.087472115260206	0.914899627379601	0.748091603053435	0.454545466285763	-5.00000014901161	10.0000002384186
Valid	0.63659078289839	0.083694243938553	0.739241192605862	0.036023996366126	1.75835502355245	0.260708608706074	0.874947794926978	0.793650793650794	0.512820522372539	-2.66666674613953	10.6666668355465
Valid	0.624189867640347	0.093952533089913	0.717086768547981	0.04238784510073	1.80138910072277	0.399174418601278	0.891584651573961	0.754237288135593	0.45977012761708	-4.00000008940697	9.33333361148834
Valid	0.505345551083326	0.123874282778111	0.548302017506286	0.04290354139836	2.02284084849303	0.459457544882045	0.882143648578533	0.725190839694657	0.518518533143732	-4.66666680574417	14.0000003874302
Valid	0.692974013474495	0.116458132820019	0.646251785442185	0.018300234434976	1.75610499975045	0.19325364404283	0.891041256290733	0.727272727272727	0.50000001390775	-5.00000014901161	10.0000002682209
Valid	0.612604263206673	0.05097312326228	0.807130991564642	0.028325406713162	2.06977500249526	0.55112446401172	0.860727373667148	0.747572815533981	0.474358986203487	-2.00000005960464	10.333333581686
Valid	0.493663339258854	0.077612470942158	0.641961972388849	0.067720494586529	2.00200447224755	0.203641548130793	0.866201183160402	0.7578125	0.548387110233307	-3.33333340287209	13.6666670143604
Valid	0.528004446914953	0.109521956642579	0.680108692213295	0.045326355824746	2.13027061369265	0.301915367858517	0.880865110194331	0.76	0.500000011920929	-5.33333349227905	9.66666686534882
Valid	0.483491038628521	0.030457530891684	0.584494250554632	0.013027943678923	1.80571079944011	0.185099708471857	0.849187493054602	0.676190476190476	0.539215699714773	-7.33333349227905	11.0000002980232
Valid	0.500822050290136	0.102308994197292	0.575031133752353	0.099917482090626	1.89203389034839	0.196918641130022	0.855345694494875	0.75	0.611111123114824	-2.33333340287209	12.3333335518837
Valid	0.580855397148676	0.194602851323829	0.441463155953799	0.010036438771251	2.13781128174022	0.16913643224246	0.857132688872382	0.551724137931034	0.589743603498508	-8.00000014901161	15.0000003874302
Valid	0.505662948139317	0.048335178404156	0.506258945412421	0.090708759334584	1.67776944023167	0.172796316227091	0.928524746041239	0.948148148148148	0.380952392305647	-1.00000002980232	1.6666667163372
Valid	0.4635700066357	0.022221300597213	0.546589455415206	0.053854373360414	1.63354476089772	0.074454261238107	0.900686589535176	0.813725490196078	0.473684221506119	-1.00000002980232	8.00000017881393
Valid	0.422601941747573	0.045996116504854	0.654935960441611	0.035470099767499	1.83386388316904	0.407442148812131	0.909632763329305	0.753521126760563	0.561904772690364	-8.66666689515114	11.0000001490116
Valid	0.588465532676813	0.230248880931065	0.54327613455803	0.019897912732934	1.89313704926259	0.164419557627406	0.891045017084117	0.598360655737705	0.503401371289273	-6.33333352208138	18.333333671093
Valid	0.451867427655953	0.10133373385401	0.558819740407017	0.107592501973903	1.98410398889783	0.172996661607782	0.88706572917801	0.778846153846154	0.492753637873608	-2.33333340287209	9.0000002682209
Valid	0.454935085249492	0.072516815266698	0.635861158933322	0.042192811956159	1.98360069361732	0.460147345225816	0.904102354235165	0.783018867924528	0.376811604137006	-2.00000005960464	6.66666683554649
Valid	0.559573341402527	0.124286254633482	0.655804583419578	0.179745902862548	1.74031594034176	0.235269448584362	0.913392287365176	0.717948717948718	0.598484862257134	-9.33333349227905	17.0000004470348
Valid	0.419130434782609	0.101449275362319	0.60689163913471	0.054941559398183	2.03438195717351	0.417666753668574	0.880902629596196	0.765217391304348	0.567901245973728	-4.00000011920929	11.3333335220814
Valid	0.539725234996385	0.084981923355025	0.497227388594747	0.042367144670407	2.01643856528	0.170566319079829	0.836693248009831	0.575	0.54901962157558	-8.00000020861626	10.6666669249535
Valid	0.564413990007138	0.032042826552463	0.688743073382757	0.010173734790319	1.93349046423886	0.080504405928159	0.850952953810683	0.721649484536082	0.530864210040481	-6.00000017881393	8.33333349227905
Valid	0.604536202384414	0.015004361733062	0.615629949768139	0.076997327172955	1.44860415463161	0.056622084919506	0.856793256646192	0.662921348314607	0.511111125349999	-7.66666689515114	7.66666686534882
Valid	0.611308586426697	0.040364954380703	0.70971264164495	0.009954140499103	1.67400444438431	0.184305038070277	0.834366226229181	0.646464646464646	0.466666678871427	-6.33333349227905	10.0000002682209
Valid	0.506681335952849	0.175343025540275	0.734662176683318	0.022506804389472	1.63628138902973	0.129300967130328	0.891751376174029	0.848	0.491228081678089	-3.00000005960464	6.33333349227905
Valid	0.700976116303219	0.02834198684666	0.72952937466496	0.014473240544068	1.57810450090647	0.452817830584188	0.911587776622014	0.777027027027027	0.525252537293868	-4.00000008940697	13.3333336412907
Valid	0.403627692307692	0.079092307692308	0.388795845606606	0.067420564657783	1.75068976103209	0.372986890222047	0.894595834701546	0.845454545454545	0.450980405597126	-1.33333337306976	6.33333352208138
Valid	0.461742113630659	0.104305915822944	0.517410059395517	0.033640843610014	1.94088122891102	0.405525276188843	0.935021633551096	0.812080536912752	0.583333343267441	-10.3333335220814	6.00000008940697
Valid	0.431367465975373	0.051038237200259	0.699992955205256	0.030861531889855	1.63777805316092	0.278809699241806	0.912824923244206	0.736842105263158	0.466666679581006	-5.66666683554649	8.3333335518837
Valid	0.586991455171534	0.028057645708456	0.736378037583937	0.089378877240878	1.86741871864152	0.284167961760316	0.901959762996844	0.731707317073171	0.535353548599012	-9.66666686534882	8.00000023841858
Valid	0.400373266078184	0.037999159310635	0.42652130037963	0.074819026555552	1.64815246423042	0.195221378250141	0.897855088922738	0.829268292682927	0.444444457689921	-2.33333340287209	7.00000020861626
Valid	0.689233886285931	0.028932506014942	0.671988862269573	0.069034827798873	1.73964818703493	0.188575432292193	0.893990479722935	0.675675675675676	0.555555568801032	-7.00000014901161	13.0000003278255
Valid	0.493276785714286	0.036325892857143	0.665333839250602	0.073725840864644	1.96011440994166	0.370569068444089	0.898900003708107	0.701754385964912	0.500000010518467	-6.00000014901161	11.0000002086163
Valid	0.565250168274624	0.095725824545659	0.651090486051033	0.052167235755974	1.81676441852009	0.254948517663146	0.877803551195877	0.681034482758621	0.531531541734128	-9.00000008940697	10.6666669547558
Valid	0.528170671202778	0.089477638386845	0.528017541772385	0.040416786676732	1.97025228182662	0.975052608130362	0.934795410619928	0.835443037974684	0.474358985057244	-5.66666680574417	6.66666680574417
Valid	0.493276785714286	0.036325892857143	0.665333839250602	0.073725840864644	1.96011440994166	0.370569068444089	0.898900003708107	0.701754385964912	0.500000010518467	-6.00000014901161	11.0000002086163
Valid	0.636262047772035	0.084369325324766	0.67815838969248	0.009474211211042	1.81036626930166	0.367780987789584	0.95310908575526	0.84375	0.514285727909633	-7.00000020861626	11.0000002682209
Valid	0.64052389380531	0.076630088495575	0.618391913793851	0.023681501572331	1.88192376362999	0.250498654700651	0.932778670387595	0.78	0.424242436208508	-8.00000020861626	10.6666669845581
Valid	0.481836874571624	0.067361206305689	0.602375628446203	0.009553762691428	1.66956782895956	0.270749703807763	0.914864311814234	0.709401709401709	0.470588247565662	-6.66666683554649	9.33333358168602
Valid	0.545550217341569	0.069000228780599	0.709478633583225	0.028896963074652	1.57220192057903	0.089845742474644	0.892637810121036	0.675675675675676	0.425925938619508	-5.33333349227905	10.0000002980232
Valid	0.547832369942197	0.053829479768786	0.631919949197879	0.040156342649578	2.54664707231041	0.740180506789679	0.921508115784347	0.771604938271605	0.468468478402576	-8.00000011920929	9.33333358168602
Valid	0.45951536643026	0.029813829787234	0.5306867785776	0.117021664278604	2.54150581700297	0.33170836326746	0.921617142379032	0.753968253968254	0.440860228192422	-3.66666677594185	10.0000002980232
Invalid	0.729848558866634	0	0.765535799066788	0.026982080485084	2.10001997234576	0.493094623950177	0.838390295952424	0.622222222222222	0.529411778730505	-9.00000023841858	9.00000023841858
Invalid	0.812836123795028	0.163013698630137	0.771619027175691	0.043555887186289	1.89110440680988	0.533924490304162	0.842703845833722	0.652892561983471	0.674603184064229	-16.3333335518837	12.0000001788139
Invalid	0.779669421487603	0.213815426997245	0.697321957140772	0.011237010658538	2.2036751777137	0.199354773735571	0.856961926500731	0.681318681318681	0.55172415026303	-8.33333349227905	7.66666686534882
Invalid	0.742567994939911	0.173181530676787	0.830669295975487	0.010257169164242	2.57329208994063	0.555992560305327	0.834257144706116	0.672413793103448	0.552631591495715	-6.00000014901161	15.0000003278255
Invalid	0.710127041742287	0.06019056261343	0.824550087018237	0.004999753421571	1.47861839578861	0.316037475618471	0.782778410588051	0.611111111111111	0.702380971184799	-11.0000002682209	8.66666692495346
Invalid	0.907660263827818	0.02031474195788	0.750671323231951	0.069280728624631	2.26068501879783	0.440978714771987	0.8536044713692	0.641379310344828	0.634615396650938	-11.0000002086163	22.0000004172325
Invalid	0.851246573554366	0.135687247095679	0.688402156801593	0.041365902436431	2.35034365601923	0.773158465365982	0.918614243454721	0.779874213836478	0.504761915547507	-6.00000017881393	11.6666668653488
Invalid	0.926389668725435	0.046406513194834	0.790345819823664	0.115538735294404	2.16275395596426	0.404492547502234	0.851810466104498	0.579365079365079	0.572327057707984	-10.3333336114883	20.0000004470348
Invalid	0.952194155522536	0.018821198613175	0.812096101079181	0.009295882954788	1.99236702408735	0.270597813028646	0.80453222083123	0.641975308641975	0.574712655667601	-10.0000002086163	6.66666680574417
Invalid	0.727432150313152	0.095699373695198	0.777692545756569	0.027598096664009	2.26402832435387	0.250953182211276	0.803553170043415	0.641509433962264	0.859649131956853	-19.3333336412907	13.3333333730698
Invalid	0.644517184942717	0.081505728314239	0.85339428707675	0.041309629974819	3.13075301893299	0.208022605131178	0.689291656414809	0.567164179104478	0.666666674202886	-8.00000023841858	11.3333333134651
Invalid	0.653843025620171	0.024725498169988	0.749624415651735	0.010956573575218	1.88216816925286	0.057552383447568	0.75528687190189	0.614285714285714	0.617283963494831	-5.33333349227905	11.3333335220814
Invalid	0.781908526256352	0.040090344438171	0.865581567022576	0.026015435361445	2.79507728702775	0.353008089587484	0.830301960380287	0.6375	0.609195415315957	-2.00000005960464	15.6666669845581
Invalid	0.637733510402833	0.108897742363878	0.776137069262407	0.006841418156901	1.80432495920932	0.118261197926882	0.844224561337187	0.655555555555556	0.634408618173292	-3.00000008940697	16.6666670739651
Invalid	0.730584192439863	0.06872852233677	0.82560038537657	0.064493013839942	2.5165230672381	0.121720024419916	0.768268068075188	0.525	0.745614047113218	-9.00000017881393	19.3333336114883
Invalid	0.813142857142857	0.139714285714286	0.846707004707462	0.046172506923629	2.5980024182413	0.440277972465417	0.889206156253687	0.635036496350365	0.620000014901161	-11.6666669249535	19.3333338201046
Invalid	0.833315331533153	0.044638463846385	0.778482431006384	0.061723437121476	2.26138105117132	0.81672307926218	0.91135173590463	0.697435897435897	0.593220350095781	-11.3333336114883	23.6666670441627
Invalid	0.860897695107157	0.021213101496159	0.872146258038756	0.009587407814993	2.01913948075461	0.145028419220974	0.857474563612708	0.629213483146067	0.58585860060923	-7.00000017881393	12.3333336412907
Invalid	0.75175457956301	0.078834694327963	0.716538097720743	0.056226783448581	2.27202982550313	0.256952728525603	0.878714398172734	0.640776699029126	0.558558572788496	-6.00000014901161	14.6666670441628
Invalid	0.811089108910891	0.09760396039604	0.78823945828976	0.014516325731881	2.07041415582016	0.619794073651002	0.904604822420904	0.767857142857143	0.555555568291591	-9.66666695475578	12.0000002086163
Invalid	0.727147450620119	0.045475424896647	0.747308361306581	0.029703141262552	3.72878616165908	0.652036879196013	0.866482232571447	0.682242990654206	0.735294129042064	-7.33333349227905	17.6666668951511
Invalid	0.924301439458086	0.050465707027943	0.869033711079552	0.034242527491517	2.30818202788747	0.663196795974234	0.88305451351662	0.627329192546584	0.572222232321898	-16.6666669249535	17.6666670143604
Invalid	0.94383429672447	0.018015414258189	0.854582802502006	0.015291151650423	1.64031927818252	0.194766387804572	0.685354073414343	0.444444444444444	0.761904782056808	-15.0000003576279	11.6666670143604
Invalid	0.491756581786793	0.078722485973241	0.820575208869971	0.004631677247759	2.13241846941978	0.157818263749752	0.826761439574087	0.571428571428571	0.644444454709689	-8.3333335518837	11.000000089407
Invalid	0.487671232876712	0.117808219178082	0.83693907372151	0.078242671368324	2.31219096396739	0.198311145038127	0.715853082546866	0.565217391304348	0.855555574099223	-2.00000002980232	23.6666671931744
Invalid	0.491541755888651	0.039989293361884	0.846170373665421	0.002255967727894	1.5404573408902	0.109863027430635	0.732451547613539	0.507692307692308	0.614583345130086	-2.33333340287209	17.3333336412907
Invalid	0.629426559356137	0.104879275653924	0.657582577687412	0.028137324468574	2.28511413580199	0.693830773919123	0.865482504231527	0.63448275862069	0.540880515327993	-12.0000003576279	16.6666669547558
Invalid	0.439178082191781	0.025907534246575	0.646974980876051	0.007742185472003	2.08592414633305	0.13136432157722	0.826945376235902	0.666666666666667	0.552083345130086	-7.00000017881393	10.6666668653488
Invalid	0.58198773006135	0.028646216768916	0.850532291887116	0.195662019487824	3.18480356338942	0.709800209891396	0.845808138997459	0.655172413793103	0.708333347737789	-8.00000023841858	20.333333671093
Invalid	0.60295566502463	0.075133004926108	0.822533635472009	0.137392940451706	1.84830888365263	0.685742646184474	0.887783660705744	0.632075471698113	0.581196593932616	-5.66666680574417	17.0000003576279
Invalid	0.579100145137881	0.039823601652339	0.633807878645073	0.040333505754588	2.34035508927668	0.21146359581959	0.904264844832373	0.743243243243243	0.684210536511321	-6.00000011920929	20.0000002682209
Invalid	0.498936170212766	0.053191489361702	0.593128353349139	0.050491485367191	1.4381408033137	0.063516613476251	0.8454503779615	0.692307692307692	0.694444451481104	-8.00000008940697	8.66666674613953
Invalid	0.421202046035806	0.021010230179028	0.403225056496146	0.022916244775682	2.38591868778117	0.160263175467312	0.724675886139174	0.483333333333333	0.569892484334207	-4.33333343267441	13.333333581686
Invalid	0.642853005068791	0.08302679217958	0.756411931404306	0.102487201674358	1.38852185509411	0.327425064108799	0.857492985447681	0.717171717171717	0.559523818748338	-4.66666674613953	11.0000001788139
Invalid	0.621463770761088	0.16611060412484	0.613528855475226	0.035658038857497	2.1335922640096	0.137845626210936	0.875823987296587	0.740740740740741	0.552380965437208	-6.66666680574417	12.6666669845581
Invalid	0.610209454046011	0.138239670367403	0.602610664756945	0.041197661143638	1.93333542510717	0.714542485063448	0.880600480537487	0.762162162162162	0.492424253713001	-8.66666686534882	13.0000002980232
Invalid	0.567240506329114	0.079924050632911	0.558819283309742	0.098227584295309	2.05880661970066	0.498764507726546	0.909415328992957	0.730769230769231	0.40476191611517	-8.00000023841858	9.00000023841858
Invalid	0.445135198683283	0.009348695038796	0.79700941056568	0.012967284269144	1.82995289670497	0.097387301832406	0.832900246242126	0.532258064516129	0.528735645886125	-5.66666680574417	9.66666692495346
Invalid	0.708965944272446	0.094080495356037	0.607455845886529	0.007223620702142	2.48300728943616	0.723575924177064	0.908615002424308	0.727848101265823	0.480620169362356	-5.00000014901161	15.6666671335697
Invalid	0.661848635235732	0.15409429280397	0.57382897335638	0.048150051391247	1.95888403803427	0.187056208430127	0.822541956137476	0.573333333333333	0.541666678152978	-5.00000011920929	12.333333581686
Invalid	0.498258122743682	0.059020758122744	0.660884725428207	0.047136179773696	1.82945583776003	0.17860577719555	0.870769075026462	0.661538461538462	0.545454559001056	-7.66666689515114	16.3333337008953
Invalid	0.764899224806202	0.017571059431525	0.876055231226234	0.006278828086325	2.25912941147699	0.278349455360546	0.850163851652745	0.666666666666667	0.402777789781491	-0.333333343267441	9.33333361148834
Invalid	0.456726751820461	0.078113883251761	0.681490026070751	0.02804610730993	1.96590504012552	0.329180642284376	0.927421977754838	0.807142857142857	0.432098776102066	-4.33333343267441	7.33333352208138
Invalid	0.503342766772099	0.096329282503746	0.752090926146042	0.034197622692101	1.96590295840189	0.257642973593905	0.885998798945212	0.706666666666667	0.507575770670717	-7.66666689515114	14.6666670143604
Invalid	0.556762295081967	0.030737704918033	0.575915129644633	0.121258526409475	2.63449536309716	1.09815200804888	0.919896298426908	0.835820895522388	0.530303044752641	-5.00000014901161	6.66666683554649
Invalid	0.523014229407442	0.089378047965796	0.60533403178174	0.041976291522991	1.91574964973108	0.346909181099624	0.933648845807309	0.846560846560847	0.459770126589413	-6.33333352208138	7.00000014901161
Invalid	0.730538922155689	0.000179640718563	0.8057055275301	0.000530340473511	2.48940283463578	0.286285530326758	0.855220226570953	0.708333333333333	0.523809536581948	-3.00000002980232	8.00000023841858
Invalid	0.498258122743682	0.059020758122744	0.660884725428207	0.047136179773696	1.82945583776003	0.17860577719555	0.870769075026462	0.661538461538462	0.545454559001056	-7.66666689515114	16.3333337008953
Invalid	0.451679208772307	0.038740055901957	0.741398326928426	0.001926612644903	1.60777777941109	0.212559029560677	0.867618992866922	0.576470588235294	0.481481491691536	-5.33333346247673	12.0000002384186
Invalid	0.501589100229327	0.133290165924727	0.659740089743595	0.050598070548801	2.08199427621817	0.251362696315905	0.846657026007621	0.59375	0.555555569819915	-7.33333352208138	14.3333337008953
Invalid	0.676882061698616	0.066649739748635	0.713181473479267	0.01572415570639	2.18584777036781	0.352415180424386	0.85298424632319	0.690909090909091	0.539215697961695	-5.33333343267441	13.0000002980232
Invalid	0.554227796781959	0.102830356011656	0.561751754333247	0.068341068670404	2.72736404709079	0.300821709001933	0.891486727070416	0.617391304347826	0.500000011514534	-4.00000011920929	18.0000003874302
Invalid	0.587509077705156	0.145001210360688	0.585760280606278	0.042009108032413	2.35676956380107	0.426761293006485	0.872090704690061	0.774509803921569	0.550724651502526	-5.33333346247673	7.33333352208138
Invalid	0.734089987839481	0.048860964734495	0.74952201962307	0.051449587835529	1.76417997179546	0.186713233941792	0.826889202878087	0.744444444444444	0.594202912372092	-1.33333337306976	12.3333336114883
Invalid	0.498258122743682	0.059020758122744	0.660884725428207	0.047136179773696	1.82945583776003	0.17860577719555	0.870769075026462	0.661538461538462	0.545454559001056	-7.66666689515114	16.3333337008953
Invalid	0.65676662908681	0.018570462232244	0.620705938068845	0.055413794428724	1.89693088931539	0.07761164836772	0.833281616747039	0.602739726027397	0.494252886237769	-8.33333352208138	6.00000017881393
Invalid	0.700481417292509	0.084517619872906	0.598930080655533	0.006244259571679	2.42185034003733	0.710833252689842	0.910705337148157	0.754716981132076	0.470085484095109	-3.66666677594185	14.6666671037674
Invalid	0.661848635235732	0.15409429280397	0.57382897335638	0.048150051391247	1.95888403803427	0.187056208430127	0.822541956137476	0.573333333333333	0.541666678152978	-5.00000011920929	12.333333581686
Invalid	0.614592496765847	0.03849935316947	0.774475980582424	0.009468466482681	1.95283030827895	0.189625082481963	0.866672049851848	0.688888888888889	0.559523821941444	-3.66666674613953	12.0000002682209
Invalid	0.57119329012581	0.165139153640869	0.55550459880818	0.076172161441361	2.36929777293132	0.514877397464831	0.847716556575601	0.737373737373737	0.5384615533627	-8.00000020861626	6.00000017881393
Invalid	0.594610244988864	0.015657015590201	0.580947051363665	0.002633623687416	2.07848229960245	0.110179800896741	0.807474812608583	0.672413793103448	0.666666678692165	-1.33333337306976	11.3333335220814
