# Supplementary material for: Nessys: A new set of tools for the automated detection of nuclei within intact tissues and dense 3D cultures
Source: PLoS Biol. 2019 Aug 9;17(8):e3000388. doi: 10.1371/journal.pbio.3000388 (PMC6703695; doi:10.1371/journal.pbio.3000388)
Supplement: S1 Data — Each .tsv file can be loaded into the Nessys interface to reuse a classifier. Nessys, Nuclear Envelope Segmentation System. (ZIP) [file pbio.3000388.s020.zip › classifiers/E75_Classifier.tsv]

Class	Border DMean Steered	Border IQR Steered	Border DMean Channel	Border IQR Channel	Inner DMean Channel	Inner IQR Channel	Compactness	Curvature Zeros	Curvature non Zero	Sum Concave	Sum Convex
Valid	0.447804698069118	0.089976632640512	0.47795976631187	0.003796700213739	2.6752315204377	0.63688950128423	0.827126944965479	0.564516129032258	0.469135815346682	-2.33333340287209	10.3333336114883
Valid	0.365597725799212	0.010985320765382	0.694199130852256	0.0848402922612	2.71420871620352	0.563907108380572	0.818963104775858	0.548387096774194	0.583333347524915	-2.33333337306976	14.0000003576279
Valid	0.472943773833759	0.022434842446311	0.792867450382049	0.004703040889025	2.94062958478071	0.280387855768214	0.746076590101899	0.492307692307692	0.6262626358957	-4.00000011920929	16.6666668653488
Valid	0.228410059676044	0.002271952259165	0.548527053130352	0.02285321758817	3.90093354635287	0.703606062974521	0.718027154719581	0.488372093023256	0.545454557646405	-0.666666686534882	11.333333581686
Valid	0.369238801670748	0.034405156272505	0.641581018028482	0.027404110724861	5.24585084680303	0.792913977163283	0.790320614738253	0.44	0.476190488253321	-4.66666677594185	8.66666689515114
Valid	0.481862937569845	0.005621432238968	0.739959078526082	0.032899034186652	3.46490871400746	0.840956881034981	0.815414263345957	0.6	0.483333346247673	-4.00000011920929	5.66666680574417
Valid	0.425619206807476	0.024684698374107	0.787987202851198	0.012653788975237	3.011678420934	0.673759313642672	0.757475787724014	0.490196078431373	0.551282064272807	-4.66666680574417	9.66666686534882
Valid	0.442790246205911	0.007102063302596	0.915810468138277	0.0507564280718	2.46065333708254	0.433574593086819	0.786310201013475	0.46	0.481481494726958	-2.66666674613953	10.3333336114883
Valid	0.525442147300932	0.038072210600668	0.836095674877972	0.047829355525116	2.49310825437078	0.709800023338601	0.762995169024358	0.543478260869565	0.492063503889811	-2.6666667163372	7.66666686534882
Valid	0.592018364824298	0.022586614868444	0.801144025721353	0.007142154470101	3.62108480435686	0.780533081285167	0.769281923166683	0.425	0.44927537570829	-1.6666667163372	8.66666692495346
Valid	0.529496580703634	0.00298179121694	0.80379864588406	0.033496353558117	3.28648703926398	1.14684762343897	0.784448522555348	0.58	0.539682554347175	-1.00000002980232	10.3333336114883
Valid	0.446233665583087	0.098695399453187	0.75956653196244	0.108945173600321	2.48113525445915	0.412261549258841	0.798340510237636	0.557692307692308	0.594202909780585	-2.00000005960464	11.6666668653488
Valid	0.450157614593561	0	0.772246151255833	0.079651401049346	2.63427306641145	1.04606555079416	0.842255660749474	0.507462686567164	0.454545465382663	-3.33333343267441	11.6666669249535
Valid	0.537726121400471	0.016124454344585	0.719626073314783	0.06659567710775	2.42238423175097	0.490854088766221	0.839267866381156	0.610169491525424	0.521739144688067	-1.33333337306976	10.6666669547558
Valid	0.50793313650942	0.037711603406895	0.802102390490751	0.038822154188679	2.33311399454974	0.20264838957856	0.774695077374526	0.472727272727273	0.471264378777866	-5.00000008940697	8.66666689515114
Valid	0.547483165650004	0.010566426364573	0.741714621562718	0.021883408661544	2.82988161614738	0.890027771810162	0.82587729999949	0.491228070175439	0.482758634049317	-2.33333340287209	11.6666669845581
Valid	0.536311174398561	0.073854080791426	0.651405841680779	0.026967165021843	3.28375282884969	0.616410658439087	0.804898209156972	0.489795918367347	0.533333346843719	-1.33333337306976	12.0000002980232
Valid	0.470052887325834	0.00849418776343	0.765119750300702	0.010742809034556	4.26659947427372	0.483284417325388	0.720489873333846	0.394736842105263	0.507246389337208	0	11.6666669547558
Valid	0.773413897280967	0.02271646204281	0.852573092320591	0.010946254882864	3.04743790632645	0.299673149387113	0.734018519400086	0.625	0.703703719708655	0	12.6666669547558
Valid	0.299176713034518	0.013966769706337	0.425030960449561	0.00433395629277	4.12427190336577	0.89563227532917	0.825041109811577	0.454545454545455	0.555555567145348	-3.33333340287209	13.3333336114883
Valid	0.314187691896943	0.003501535175544	0.795265785783604	0.012958298340353	2.10087088326044	0.324097170418246	0.759385538672978	0.53125	0.622222236792247	-6.66666680574417	12.0000002980232
Valid	0.472297283970098	0.014154125327916	0.573815689606477	0.0036520879746	4.01649415526285	0.443484139365239	0.751370350504619	0.5	0.603174616893133	0	12.6666669547558
Valid	0.408735039145694	0.007354590994991	0.5495103767667	0.023934348985024	2.16825376658151	0.219552020490482	0.693984359275905	0.36734693877551	0.677419368297823	-9.00000020861626	12.0000002086163
Valid	0.398424680013128	0	0.703483144962588	0	5.16171049494016	1.52030389950408	0.781896895140682	0.533333333333333	0.58730160338538	-1.00000002980232	11.3333336412907
Valid	0.346784444189515	0.016724408244427	0.773931687900383	0.037954231779597	3.19861964389539	0.766392451863336	0.766555577399904	0.456140350877193	0.61290324022693	-1.33333337306976	17.6666670739651
Valid	0.547483165650004	0.010566426364573	0.741714621562718	0.021883408661544	2.82988161614738	0.890027771810162	0.816477576436689	0.5	0.494252886237769	-2.33333337306976	12.0000003278255
Valid	0.546899673649858	0.082728708285083	0.595772073322639	0.046189224327411	2.65003043558995	0.376663967473367	0.813466006606951	0.519230769230769	0.546666680574417	0	13.6666670143604
Valid	0.415123421810187	0.007968810209216	0.640757512628756	0.037902217541569	3.32063757721224	0.649640328583446	0.700762171289248	0.448979591836735	0.555555567697242	-8.66666680574417	6.33333352208138
Valid	0.487050743990843	0.017039297977871	0.699191457608463	0.074476310077332	3.73880677273602	0.960117986367545	0.814987897636189	0.616666666666667	0.55072464891102	-0.333333343267441	12.333333581686
Valid	0.346784444189515	0.016724408244427	0.773931687900383	0.037954231779597	3.19861964389539	0.766392451863336	0.766555577399904	0.456140350877193	0.61290324022693	-1.33333337306976	17.6666670739651
Valid	0.405721775286993	0.039659224441833	0.696606307181759	0.0470770665128	1.91479963287667	0.182321479610472	0.771790117959872	0.431034482758621	0.494949508797039	-5.00000011920929	11.333333671093
Valid	0.516560139453806	0.060736780941313	0.71444476861507	0.022946802243692	3.86367698188776	0.809922972598751	0.76374322726544	0.538461538461538	0.569444461415211	-1.6666667163372	12.0000003576279
Valid	0.277329678246964	0.013809197462527	0.52549365495569	0.027639985096288	3.74921399560099	0.418375032620523	0.777225934475541	0.509803921568627	0.546666679382324	-2.66666674613953	11.0000002384186
Valid	0.369238801670748	0.034405156272505	0.641581018028482	0.027404110724861	5.24585084680303	0.792913977163283	0.790320614738253	0.44	0.476190488253321	-4.66666677594185	8.66666689515114
Valid	0.440278358748146	0.012161083013272	0.599021795696213	0.003698213688441	3.30503454143968	0.337462181794248	0.726599537706465	0.488372093023256	0.621212135661732	-1.33333334326744	12.3333336412907
Valid	0.311040693795864	0.00266086481897	0.660071035773772	0.029540312888129	2.18497939238669	0.351505844693475	0.794845896735273	0.631578947368421	0.619047634658359	-0.666666686534882	12.3333336412907
Valid	0.299176713034518	0.013966769706337	0.425030960449561	0.00433395629277	4.12427190336577	0.89563227532917	0.825041109811577	0.454545454545455	0.555555567145348	-3.33333340287209	13.3333336114883
Valid	0.479415220847446	0.01703532176678	0.71518593278976	0.046892128642604	2.65836189618495	0.318189380491864	0.770438307955088	0.472727272727273	0.528735640747794	-3.66666674613953	11.6666668355465
Valid	0.412377580506599	0.028011610652644	0.69815529974998	0.006304526336591	2.83539718799011	1.16718560111016	0.838433981523433	0.477611940298507	0.523809534311294	-6.33333337306976	12.0000003278255
Valid	0.537726121400471	0.016124454344585	0.719626073314783	0.06659567710775	2.42238423175097	0.490854088766221	0.839267866381156	0.610169491525424	0.521739144688067	-1.33333337306976	10.6666669547558
Valid	0.554676095297582	0.010628848041403	0.751619035771176	0.016249279103805	2.43495373762288	0.517989218565845	0.829390464820684	0.625	0.555555570693243	-4.00000008940697	7.66666689515114
Valid	0.46013597297644	0.014618377731218	0.743909368637183	0.022661506799168	3.74624327671289	0.761596340925502	0.80623035502613	0.528571428571429	0.555555563081395	-5.33333346247673	13.0000001192093
Valid	0.476053663805355	0.036189528736286	0.76034877277263	0.023975509853628	2.63390422086976	0.430138061979993	0.800625731734269	0.543859649122807	0.538461548777727	-3.33333340287209	10.6666668653488
Valid	0.422107544391097	0.009973778421677	0.610880033080997	0.018204895409859	2.73458453776694	0.657524375240514	0.842436564684765	0.490566037735849	0.481481494726958	-5.66666680574417	7.3333335518837
Valid	0.518472484913987	0.051077366477529	0.722934986400636	0.032600746041194	2.71843544396414	0.327845545918926	0.728773758499225	0.386363636363636	0.555555568801032	-3.00000005960464	12.0000002980232
Valid	0.303319016009371	0.003307301835221	0.660672424713923	0.007643174005086	2.95124454342586	0.332296523991796	0.758678240032028	0.541666666666667	0.606060617349365	-5.33333343267441	8.00000014901161
Valid	0.376888400219901	0.05977538679023	0.510539836451512	0.048398279293711	3.33637770857649	0.368698171155543	0.810790979216429	0.540983606557377	0.619047627917358	-3.33333340287209	14.0000001788139
Valid	0.403440940392122	0.027887188034563	0.488309483222208	0.010535761244121	2.26769120816188	0.383940218617302	0.816944257428958	0.586206896551724	0.611111119389534	-2.6666667163372	12.0000001490116
Valid	0.366530603452918	0.018126204913354	0.600153324599345	0.08113326771893	2.49118319923219	0.597716472786355	0.827385437660333	0.559322033898305	0.576923090677995	-5.00000011920929	10.0000002384186
Valid	0.528494212444842	0.01344912707041	0.763578105089396	0.108819688650628	2.59854744326968	0.337210577052542	0.80863266823047	0.5	0.476190488253321	-2.66666674613953	10.6666669249535
Valid	0.53261859715507	0	0.709675832518316	0.035616305143627	3.2172977884484	0.410078922336415	0.752316428112539	0.444444444444444	0.577777791023254	-7.33333346247673	10.0000002682209
Valid	0.315966160870149	0.019626695313549	0.47027678171283	0.018952902139243	3.25171065401321	0.139425240197212	0.736671947657654	0.522727272727273	0.492063503889811	-0.666666686534882	9.66666689515114
Valid	0.431185995017991	0.023050442845281	0.693887372684411	0.00859751055696	2.32822594600215	0.347692898575627	0.758071569792918	0.395348837209302	0.589743602734346	-3.00000008940697	12.333333581686
Valid	0.340427317396345	0.002465632418705	0.810965131376518	0.034506078279434	2.98811280451593	0.658818785198424	0.779517670931385	0.573770491803279	0.743589756580499	-7.00000011920929	12.3333335518837
Valid	0.342715872447152	0.00243267646005	0.712181004475331	0.02011112528098	2.4691908797531	0.656089069381857	0.739895244806172	0.56	0.712121229280125	-7.00000017881393	8.66666686534882
Valid	0.296329870346736	0.001223774138527	0.585244972945656	0.005319570111954	3.38819190888965	0.790806323197035	0.776642920512399	0.48936170212766	0.541666679084301	-3.33333337306976	9.66666692495346
Valid	0.407175283732661	0.026434317519677	0.642636192476461	0.04650307794964	3.58585168313415	0.595511671644697	0.768101569490092	0.517857142857143	0.604938285218345	-4.66666680574417	11.6666668951511
Valid	0.315176587757604	0.032444648739753	0.467115660836453	9.08905464396399E-05	3.31366603270893	0.650030469746926	0.81343318628196	0.557692307692308	0.536231898743173	-3.00000008940697	9.33333358168602
Valid	0.424398043386946	0.018823593176244	0.588780001936241	0.0228388500683	4.24961776654475	0.482874060240168	0.701972639026104	0.333333333333333	0.547619057553155	-4.33333334326744	11.0000002682209
Valid	0.257504605964898	0.002293978306944	0.545718301642683	0.01164472431726	2.74298898800703	0.113962538926088	0.687635344042471	0.441860465116279	0.638888902962208	-4.00000008940697	11.333333581686
Valid	0.375929349540238	0.008187883640246	0.423011093522396	0.002581815789624	2.97771650051261	0.686785770725573	0.794957519852708	0.553571428571429	0.520000011920929	-3.00000008940697	10.0000002086163
Valid	0.401598443255264	0.048577663492946	0.463154388239487	0.008793713508435	3.81619521606676	0.473147122234837	0.742207002046294	0.46	0.50617285238372	-3.66666677594185	10.0000002384186
Valid	0.364318043639803	0.002175234749713	0.524651408812944	0.010376632809967	3.08010514982677	0.606791459072373	0.691236499550351	0.390243902439024	0.546666680574417	-2.33333340287209	11.3333336114883
Valid	0.620729131376217	0.01626890954352	0.797121052068706	0.011313346266924	2.76636494639315	0.271178190609303	0.784224312750436	0.509090909090909	0.555555566593453	-6.00000005960465	9.00000023841858
Valid	0.35836288210619	0.006755660617859	0.572704086975873	0.028846804237189	2.3959930570215	0.589692605829108	0.74988060644854	0.566037735849057	0.652173931184022	-4.33333343267441	10.6666669845581
Valid	0.342196635783035	0.004432850589188	0.65762422788724	0.005291587696632	4.08791523755821	1.43515113449822	0.829272589702773	0.469387755102041	0.47435898734973	-3.00000008940697	9.33333358168602
Valid	0.450754189412816	0.025455081505716	0.706340405535762	0.031793828565983	2.350790557671	0.333619939668917	0.810256885330801	0.537037037037037	0.533333346843719	-2.00000005960464	11.3333336114883
Valid	0.346390845070423	0.051375918554807	0.573011450801651	0.026857009144752	2.99592162191933	0.654078185885861	0.750727445003687	0.44	0.53571429848671	-4.66666680574417	10.3333335518837
Valid	0.323667671691792	0.012438190954774	0.646520059596601	0.022474804893176	2.96095411026888	0.301623455940041	0.78145849684328	0.538461538461538	0.527777791023254	-1.33333337306976	11.3333336114883
Valid	0.489470482420278	0.135525265739984	0.788849580249977	0.104621414261921	1.98995508682156	0.432622739944154	0.90474759842946	0.762376237623762	0.402777789781491	-2.33333340287209	7.3333335518837
Valid	0.553481084851856	0.039727750073059	0.757459204210137	0.01326699817957	2.22417992940169	0.325182687656355	0.902398142170754	0.775280898876405	0.450000011920929	-1.00000002980232	8.00000020861626
Valid	0.412126015454726	0.013962750148603	0.559445532240774	0.02773709965569	3.85714457477703	0.627868773145079	0.741260337407581	0.272727272727273	0.677083347924054	-6.00000014901161	15.6666669845581
Valid	0.435881627620222	0.032367447595561	0.824418560444677	0.047284223228322	2.30156343800171	0.487989400045062	0.892019927350539	0.504587155963303	0.555555567145348	-13.0000002384186	17.0000003874302
Valid	0.436507897151075	0.172058714140487	0.745800819884743	0.345035159152873	2.05252718051995	0.345736573844545	0.87163140787713	0.580645161290323	0.60683761880948	-8.00000014901161	15.6666669845581
Valid	0.732547497993042	0.057515386673803	0.764916577283267	0.048841240120435	2.41133814472308	0.298707544773788	0.893058323188702	0.549450549450549	0.42276423878786	-6.00000017881393	11.3333336114883
Valid	0.342757091163768	0.009655655421968	0.666004186854933	0.04996399773358	2.98133153183284	0.486725341386384	0.792810672496013	0.529411764705882	0.458333345750968	-2.33333340287209	8.66666689515114
Valid	0.538624010541308	0.030810072374604	0.687446458134033	0.00914979032982	2.79191578579361	0.476945708774037	0.785115248409015	0.535714285714286	0.589743601588102	-2.33333331346512	13.0000003278255
Valid	0.458065784300878	0.030923863189621	0.576233115034164	0.010266872593812	2.07559267656995	0.255145456868946	0.769188436155292	0.51063829787234	0.579710155725479	-7.00000008940697	6.33333349227905
Valid	0.32945860818922	0	0.78433335666515	0.016359746994896	3.15031308172792	0.444929312578345	0.787160983954365	0.386363636363636	0.493827173003444	-2.00000005960464	11.3333336114883
Valid	0.289759195554379	0.003508864779042	0.435311813542012	0.027294996234737	3.47010702366642	1.70745059701099	0.762170518786345	0.475	0.492063506728127	-0.666666686534882	9.66666695475578
Valid	0.458542624187145	0.038129117634504	0.502221572153064	0.001750925953993	3.08092173519589	0.71487475784568	0.753844737964296	0.340909090909091	0.574712656695267	-1.33333337306976	15.333333671093
Valid	0.451226171051061	0.001136625940224	0.58614117610992	0.021125257266549	3.26380147309253	0.480544502220008	0.797375167858172	0.5	0.567901247077518	-8.66666680574417	6.66666686534882
Valid	0.479187775330397	0.017692731277533	0.696765371266811	0.015206932575291	2.82106057272905	0.598940891537795	0.805448443192802	0.574074074074074	0.492753635282102	-2.00000005960464	9.3333335518837
Valid	0.352065243011361	0.020636402206194	0.646186504065664	0.055594271210025	2.57090356142647	0.648467278774616	0.78646691693898	0.492753623188406	0.523809536014284	-4.66666680574417	13.6666669547558
Valid	0.35922269039683	0.026390478586253	0.676772131740649	0.030898726484058	2.90229812346386	0.605399354570782	0.782099460515412	0.604166666666667	0.52631580202203	-0.333333343267441	9.66666689515114
Invalid	0.712590498568177	0.048848667303033	0.83305824911824	0.010019747066806	2.21329228650498	0.336434359377424	0.797770047088928	0.428571428571429	0.575757586820559	-8.00000020861626	17.3333336114883
Invalid	0.591497685958299	0.085776993177155	0.723499716672205	0.024583965825722	2.68831812161481	0.441906889000889	0.781627000708735	0.442105263157895	0.679245298201183	-17.6666670739651	18.3333337306976
Invalid	0.563485835022207	0.063658315725928	0.763666769343488	0.057260721332644	3.38326691456299	0.685142931738566	0.754041128629997	0.396825396825397	0.596491238788555	-8.00000008940697	14.6666669845581
Invalid	0.564694907673631	0.016512682895662	0.853199069818751	0.006790945130334	2.96861649111998	1.45638545990911	0.778421711875273	0.516129032258065	0.700000010927518	-6.66666683554649	14.3333334922791
Invalid	0.597665847665848	0.005569205569206	1.00203108700617	0.015002964709183	2.55222414227854	0.231596111397471	0.45741076840336	0.194444444444444	0.816091969095427	-15.6666669845581	8.00000011920929
Invalid	0.553376906318083	0	0.788525709130598	0	7.92005086848912	0.38147206055792	0.538586167405322	0.185185185185185	0.484848499298096	-3.66666677594185	7.00000020861626
Invalid	0.636594593101925	0.00177836688482	0.878557357233031	0.012093227498646	3.31877637269885	0.116187282493672	0.403667015844917	0.277777777777778	0.846153859908764	-2.6666667163372	19.3333336412907
Invalid	0.334637425611638	0	0.550929383742079	2.07410922839089E-05	3.60814752224008	0.072311764674589	0.446708788386612	0.282051282051282	0.726190487188952	-2.66666674613953	17.6666668951511
Invalid	0.762027732554876	0	0.808167995813037	0	2.6313387069631	0.187802426607437	0.452220825233142	0.172413793103448	0.694444458931685	-6.00000011920929	10.6666668951511
Invalid	0.714762135586178	0.206873485215705	0.788231979785843	0.019460431351371	2.62211639254552	0.596641182980816	0.798355002221959	0.418918918918919	0.674418616433476	-11.6666668951511	17.3333336114883
Invalid	0.738000346560388	0.012351412233582	0.830469416767242	0.003344872036467	2.68899468610792	0.099361120049758	0.676755746007814	0.358974358974359	0.693333345651627	-4.33333346247673	13.0000001788139
Invalid	0.757237635705669	0.009288299155609	0.910518877182599	0.002190839710609	1.73655651684977	0.048128628074514	0.551781340577841	0.153846153846154	0.787878797812895	-7.00000014901161	19.0000001788139
Invalid	0.660178793708272	0	0.897671256528255	0.000151497705814	3.08549241799891	0.763370751426786	0.632050936247082	0.333333333333333	0.678571438150746	-10.000000089407	9.00000017881393
Invalid	0.84874885183845	0.015614997077407	0.926611717811631	0.023982182992658	1.65933843338969	0.248427030800813	0.733749374635303	0.377049180327869	0.640350886865666	-12.0000001490116	12.3333335518837
Invalid	0.67805600069928	0.10148771888931	0.586105518590655	0.013709618343001	3.07571959215497	0.411669376713157	0.761449435955109	0.385964912280702	0.571428584200995	-8.00000023841858	12.0000002086163
Invalid	0.828501843520617	0.01345600920069	0.868452169157384	0.006955379273475	3.04215641841278	0.205177594409838	0.656577382592851	0.268292682926829	0.811111128330231	0	24.3333338499069
Invalid	0.648318274998102	0.147050337863488	0.803474319454798	0.013787291175513	2.23551251678336	0.638656580080422	0.778300787262653	0.4625	0.589147298141967	-8.00000020861626	17.3333336114883
Invalid	0.8349145535294	0.02929452937926	0.91061558974243	0.024681157081356	2.18831150290406	0.953959487153464	0.764150764084725	0.403225806451613	0.603603615148647	-7.3333335518837	15.0000002086163
Invalid	0.767163720836279	0.057223310776689	0.900209230298556	0.00452737092184	2.37047962175027	0.31821911885657	0.722118842248167	0.461538461538462	0.723809540271759	-7.66666686534882	17.6666670441627
Invalid	0.549491237212364	0.000377389539508	0.835709154248323	0.040506651599546	2.341563197217	0.473349501551406	0.555083129674768	0.25531914893617	0.638095249448504	-7.00000008940697	15.3333336412907
Invalid	0.536736156129517	0.030475280630523	0.707538738118785	0.006882241203225	2.61932774517989	0.339014881030422	0.746345983413428	0.359375	0.796747977413782	-12.6666669249535	20.0000001490116
Invalid	0.621095421480531	0	0.909696423961049	0	4.2686227262037	0.619930985735823	0.601706905644655	0.419354838709678	0.796296315060722	-4.00000011920929	10.3333335518837
Invalid	0.671714184313262	0.011152963444931	0.846345457477982	0.010662283998648	3.35497159284747	0.43302332383377	0.639274238770374	0.4	0.722222236295541	-3.00000005960464	14.3333336114883
Invalid	0.671714184313262	0.011152963444931	0.846345457477982	0.010662283998648	3.35497159284747	0.43302332383377	0.639274238770374	0.4	0.722222236295541	-3.00000005960464	14.3333336114883
Invalid	0.751024188664458	0	0.906347463112012	0	2.86637412639999	0.078837236824531	0.563369718286749	0.387096774193548	0.771929835018359	-1.6666667163372	13.0000001490116
Invalid	0.720516163841554	0.002096128771188	0.923289310033856	0.002196461096094	1.88997548159538	0.073757031752944	0.561096365191366	0.292682926829268	0.574712655667601	-9.00000017881393	7.66666683554649
Invalid	0.582839656322335	0.098042292753737	0.85469078429503	0.002604204564298	2.4146908669583	0.2146978252847	0.542173401461097	0.411764705882353	0.955555568138758	-8.66666689515114	20.0000001490116
Invalid	0.376167165664229	0.05044110199984	0.537655515513178	0.064425026276991	2.73039529755935	0.756403573504265	0.849842244054031	0.604166666666667	0.456140363686963	-3.00000008940697	14.3333337306976
Invalid	0.564694907673631	0.016512682895662	0.853199069818751	0.006790945130334	2.96861649111998	1.45638545990911	0.778421711875273	0.516129032258065	0.700000010927518	-6.66666683554649	14.3333334922791
Invalid	0.495207308503162	0.05304286718201	0.687911839606824	0.138404944813674	3.10516300607696	0.450462751182628	0.732639694682521	0.34375	0.769841284978957	-13.3333336114883	19.0000003576279
Invalid	0.684627281163007	0.027033714815961	0.871504476578809	0.075024333524252	2.36188652995854	0.407726538574951	0.779731992079865	0.439393939393939	0.621621638536453	-9.00000023841858	14.0000003874302
Invalid	0.69941098850108	0.036139379087337	0.988984614343286	0.15012225121222	2.77111282473231	0.566661043560545	0.763826788406324	0.485294117647059	0.609523824283055	-5.33333346247673	16.0000003874302
Invalid	0.704152588022134	0.025941922530728	0.830821119540806	0.028011884970507	2.05100890389475	0.188082652542703	0.773870625332755	0.479166666666667	0.626666680574417	-2.00000002980232	13.6666669845581
Invalid	0.688669559169344	0.026027224853443	0.579545446125457	0.009926037852741	3.4265870423244	0.553875360567696	0.76145946754178	0.442307692307692	0.505747138426222	-5.66666683554649	9.00000017881393
Invalid	0.736175287038063	0.048827112637058	0.778845309058641	0.081213279703791	2.44492391878541	0.533597080333139	0.790087847294755	0.421052631578947	0.613636377182874	-8.33333352208138	18.6666670739651
Invalid	0.770702321481046	0.066911548633559	0.860695155629508	0.097134062693451	2.99817209115911	0.76837408418257	0.790600617006758	0.478260869565217	0.629629640943474	-9.00000023841858	13.6666668355465
Invalid	0.383319566129971	0.000339621108508	0.588573327227231	0.040401647860231	3.02964698450328	0.395007243195428	0.790351071057061	0.540540540540541	0.578431381898768	-8.3333335518837	11.3333334326744
Invalid	0.561080915563041	0.030498354129986	0.843684056029295	0.013971259233796	3.03383540630066	1.13213145285084	0.800708008688885	0.507462686567164	0.626262641314304	-8.3333335518837	12.3333336114883
Invalid	0.688669559169344	0.026027224853443	0.579545446125457	0.009926037852741	3.4265870423244	0.553875360567696	0.76145946754178	0.442307692307692	0.505747138426222	-5.66666683554649	9.00000017881393
Invalid	0.537987553145604	0.056556370283649	0.86294085138345	0.012894056195308	2.03994280338357	0.29179086429081	0.756989369892694	0.450980392156863	0.630952394434384	-2.33333340287209	15.3333336412907
Invalid	0.665593914569924	0.007820362785255	0.683863224829523	0.01465604409362	2.88518333770107	0.588578694793081	0.724241309773135	0.487804878048781	0.666666683696565	-1.6666667163372	12.3333336412907
Invalid	0.436701643489254	0.030661820480405	0.796360223267997	0.005586772430752	2.36167382226604	0.372184441159616	0.719238646701798	0.475409836065574	0.614583347924054	-7.00000008940697	12.6666670441628
Invalid	0.532445702658469	0.015481930375547	0.743325800221503	0.00075828583811	2.92690795889018	0.5185006745906	0.669337927043183	0.45945945945946	0.600000013411045	-1.33333337306976	10.6666668951511
Invalid	0.506942061090138	0.002480421827712	0.766519195060544	0.020925569020278	2.43960795132926	0.580653504271241	0.757481292677016	0.363636363636364	0.495238105739866	-5.33333343267441	12.0000002682209
