# Supplementary material for: Nessys: A new set of tools for the automated detection of nuclei within intact tissues and dense 3D cultures
Source: PLoS Biol. 2019 Aug 9;17(8):e3000388. doi: 10.1371/journal.pbio.3000388 (PMC6703695; doi:10.1371/journal.pbio.3000388)
Supplement: S1 Data — Each .tsv file can be loaded into the Nessys interface to reuse a classifier. Nessys, Nuclear Envelope Segmentation System. (ZIP) [file pbio.3000388.s020.zip › classifiers/Blastocysts_Classifier.tsv]

Class	Border DMean Steered	Border IQR Steered	Border DMean Channel	Border IQR Channel	Inner DMean Channel	Inner IQR Channel	Compactness	Curvature Zeros	Curvature non Zero	Sum Concave	Sum Convex
Valid	0.55024799175695	0.027849104168542	0.514819648833975	0.003588081803714	2.18532823547802	0.220578018324206	0.895446687498705	0.756410256410256	0.385964923783352	-0.666666686534882	6.66666686534882
Valid	0.666780130092193	0.050141021347106	0.251433209018188	0.012703801449253	2.05534221985826	0.263309705518893	0.904141111390755	0.772727272727273	0.333333343267441	-1.6666667163372	5.00000014901161
Valid	0.428164688774693	0.038382523896961	0.267523215040299	0.010073881792515	2.1912777253667	0.287763319508085	0.919769496959966	0.89247311827957	0.366666677594185	-1.00000002980232	2.66666674613953
Valid	0.662589893467226	0.072495861637899	0.464181993575432	0.009641757634847	2.42853255695415	0.51789690308072	0.906517039488286	0.779069767441861	0.350877203439411	-0.666666686534882	6.00000017881393
Valid	0.515121877003662	0.022927873591324	0.337373169174215	0.027303141162969	2.46070143888885	0.175591486252806	0.888656676265833	0.736111111111111	0.456140362902691	-4.66666677594185	4.00000011920929
Valid	0.547323244643713	0.033226389858596	0.475467051420155	0.002155267028817	2.34889481863506	0.254485460179621	0.897724384571007	0.728395061728395	0.378787890076637	-1.6666667163372	6.66666686534882
Valid	0.690518194083787	0.054044598726719	0.570822758243462	0.005943713040132	2.23592073785163	0.275164411135309	0.91796275349811	0.907216494845361	0.333333343267441	-0.666666686534882	2.33333340287209
Valid	0.588064831312144	0.030827059026381	0.500309752362496	0.055159878652623	2.35778980651299	0.339587906298496	0.905305255415164	0.765957446808511	0.424242436885834	-1.00000002980232	8.33333358168602
Valid	0.494538317562649	0.024010866174483	0.437873244433572	0.015215849497477	2.25389601390686	0.177906869102794	0.884332848398492	0.722222222222222	0.416666679084301	-1.00000002980232	7.3333335518837
Valid	0.6679556107754	0.08577342294008	0.696102543195892	0.035991707194235	2.12430755138173	0.25605475152816	0.921947866592382	0.857142857142857	0.333333343267441	-1.33333337306976	3.33333343267441
Valid	0.748629636636156	0.055265064974752	0.622186516813503	0.0045246220517	2.30298284531422	0.805615859790867	0.908540341263612	0.776595744680851	0.428571439924694	-4.33333343267441	4.66666680574417
Valid	0.512269393585701	0.082720415309304	0.526870409235989	0.036560157696931	2.65077168816372	0.395767511449638	0.916060504761345	0.827956989247312	0.333333343267441	-0.666666686534882	4.66666680574417
Valid	0.450879304214643	0.0487377950387	0.575933166453542	0.075432639676628	2.57597726883131	0.324176701234985	0.884731002760304	0.782051282051282	0.470588245812585	-4.00000005960465	4.00000011920929
Valid	0.598100027940766	0	0.428380219565114	0	2.30104917110656	0.136558182157132	0.871322696847017	0.707692307692308	0.385964923783352	0	7.3333335518837
Valid	0.597686678584102	0.045955771586961	0.599065174648021	0.011307372510468	2.13521713816219	0.397739075874993	0.912768287753268	0.782608695652174	0.350000010430813	-1.00000002980232	6.00000017881393
Valid	0.76822622757517	0.122319548555546	0.443627499899214	0.006715318857773	2.05046944697762	0.295966522060328	0.917642971059524	0.855670103092784	0.333333343267441	-0.333333343267441	4.33333346247673
Valid	0.798018668876001	0.074196299364816	0.859743034386392	0.016322691794832	2.06632226191411	0.14497837045872	0.904183417010713	0.71264367816092	0.400000011920929	-1.00000002980232	9.0000002682209
Valid	0.581741278501484	0.024098526719864	0.572475786514996	0.007209848458834	3.27562720591494	0.553461782850931	0.904339197140478	0.698795180722892	0.400000011920929	-3.00000008940697	7.00000020861626
Valid	0.677859100435273	0.086294803589661	0.71644612522739	0.010864825900489	1.98698022707837	0.319090517731065	0.917645289102755	0.776595744680851	0.365079375959578	-1.00000002980232	6.66666686534882
Valid	0.495642178612906	0.028170691760222	0.42704633572857	0.004043474723468	2.06495364145604	0.141557052377799	0.906587554479409	0.808988764044944	0.431372561875512	-0.666666686534882	6.66666686534882
Valid	0.451909738370417	0.197628537495628	0.226547503076331	0.016131965075728	2.20462517717769	0.162061533938892	0.907300255390863	0.8	0.333333343267441	-1.33333337306976	4.66666680574417
Valid	0.473975858124841	0.002142785754739	0.597223137366947	0.016997094831604	2.3447807383391	0.236837362545565	0.875928763993807	0.616438356164384	0.428571441343853	-1.6666667163372	10.3333336412907
Valid	0.658981929350671	0.006030110769102	0.55932749803408	0.046892842645865	2.33796560535143	0.278602069738413	0.87900457435627	0.712328767123288	0.428571441343853	0	9.0000002682209
Valid	0.523337582570402	0.05283991797125	0.310932499977489	0.034243201651558	2.46346113442502	0.1888751916421	0.903440937311535	0.758620689655172	0.349206359613509	-2.00000005960464	5.33333349227905
Valid	0.4773277463965	0.003146353561302	0.330336610485093	0.012697310667625	2.09868810762135	0.278849144495436	0.898374629645113	0.738636363636364	0.391304359487865	-1.33333337306976	7.66666689515114
Valid	0.662011691275308	0.048224739238713	0.55611650931748	0.003455798969779	2.60985994672013	0.362388569813156	0.901803552305146	0.802325581395349	0.411764718153898	-2.33333340287209	4.66666680574417
Valid	0.752299033340905	0.033820448751925	0.614933263755679	0.022728329433354	2.34433442330459	0.182843145271618	0.88083650286104	0.652173913043478	0.402777789781491	-3.00000008940697	6.66666686534882
Valid	0.461025169471591	0.045530868421615	0.600733169042439	0.009157851984721	2.67735137034378	0.461619754698144	0.852908809608849	0.550724637681159	0.494623668732182	-1.00000002980232	14.3333337008953
Valid	0.697041756237379	0.09609667122663	0.61041602489735	0.008115354722749	2.47497740090175	0.515992558364122	0.909395479921985	0.833333333333333	0.400000011920929	-0.666666686534882	5.33333349227905
Valid	0.560172374688138	0.067770469494216	0.767142746220144	0.005705860717314	2.41443214349843	0.220566362592979	0.857301296867534	0.523076923076923	0.462365603254687	-6.33333346247673	8.00000023841858
Valid	0.745956651245326	0.150378667849674	0.881551869146642	0.001699310859479	2.05325269715021	0.174247506558914	0.842417609436472	0.605633802816901	0.607142873108387	-6.66666686534882	10.333333581686
Valid	0.582368307488708	0.04418826778676	0.776444966683037	0.006741260860424	2.24859787256305	0.130109997777995	0.840392241041425	0.552238805970149	0.577777791023254	-3.33333340287209	14.0000003278255
Valid	0.805231589147287	0.128721899224806	0.768342052241753	0.005810870627389	2.67002388891415	0.203605790368908	0.87045836405795	0.506329113924051	0.512820525811269	-8.66666686534882	11.3333336412907
Valid	0.917212470526592	0	0.709946065873316	0.08599791973096	2.638143048988	0.532433917946686	0.843924523026751	0.505882352941176	0.547619060391471	-7.3333335518837	15.6666669845581
Valid	0.792960082125795	0.172782011292297	0.810513118785174	0.002846160859493	2.26699335921354	0.374381535222251	0.870369289919589	0.52	0.546296309265825	-2.00000005960464	17.6666670739651
Valid	0.776589482863327	0.024787056790047	0.749172940187715	0.13457239139007	2.00263806055611	0.48999703252885	0.866723642323248	0.6	0.59259260363049	-8.33333352208138	13.0000002086163
Valid	0.76211037683362	0.057591630141262	0.702604406215373	0.01542060699143	1.95943322907366	0.343033644677529	0.876867342228495	0.661016949152542	0.766666676849127	-19.0000000596046	11.6666670143604
Valid	0.904107586610145	0.005873410320129	0.583947809907789	0.040681850374771	3.14817976778385	0.749062155748242	0.844544698292262	0.441860465116279	0.569444457689921	-6.33333343267441	21.0000005364418
Valid	0.914075228132651	0.010794569330069	0.666012258930797	0.037918245016518	2.58845464329635	0.401255567596068	0.856937451608928	0.568627450980392	0.545454557646405	-8.00000017881393	16.0000003576279
Valid	0.720001221635159	0.060837430901261	0.694603270690457	0.029820811809368	2.87189885766657	0.613149879042183	0.843614226683955	0.575757575757576	0.55952382513455	-6.00000017881393	9.66666692495346
Valid	0.66861504095309	0.316362620997766	0.492749270495222	0.032660400948575	2.37072466163369	0.219470353923001	0.884212308027375	0.724137931034483	0.541666675359011	-4.33333337306976	8.66666683554649
Valid	0.744075596131604	0.022442601569998	0.544825568934806	0.040775730003069	1.83263937375511	0.205617054070415	0.836692970262593	0.514705882352941	0.636363646297744	-11.0000001192093	10.0000002086163
Valid	0.752360712486033	0.235159827355783	0.609199306882605	0.111864116622823	2.07912116262169	0.319842615573369	0.844066483395579	0.397959183673469	0.694915266360267	-13.333333581686	27.6666671335697
Valid	0.716094401402781	0.072069638032529	0.886528955526628	0.023782156748475	2.27557604696477	0.314425756781244	0.90006485604335	0.645833333333333	0.598039228249999	-10.3333335220814	10.0000002384186
Valid	0.890543578054263	0.078088876225451	0.78207073300516	0.03588498979965	2.21507496282178	0.79842684668783	0.903530403567445	0.536585365853659	0.631578957825376	-21.3333335220814	14.6666670739651
Invalid	0.827859677360354	0.028521783663167	0.853975044586398	0.006196950768882	2.23921481787854	0.625172507018978	0.806716642207297	0.381578947368421	0.702127672256307	-13.3333336114883	19.6666669845581
Invalid	0.758844281519147	0.010027000926309	0.781399457166003	0.015706733123002	1.64232687933827	0.369749091418546	0.785673899323274	0.415841584158416	0.66666667895802	-15.6666668951511	23.666667163372
Invalid	0.809802304520405	0.191369224247563	0.504675169565393	0.003547872370011	2.02218915781397	0.316268523542389	0.790354076476625	0.511904761904762	0.626016271550481	-6.33333352208138	19.3333336114883
Invalid	0.659581268978744	0.120372063289116	0.661118274328422	0.00083934539147	2.70880926026864	0.274283423152916	0.78344886030192	0.467532467532467	0.60162602619427	-3.00000008940697	21.6666669845581
Invalid	0.683615763241804	0.053790669597251	0.56719180828509	0.047325179420744	2.25604875352945	0.626384535514881	0.752271716846831	0.475247524752475	0.786163534195918	-10.0000002086163	31.6666671037674
Invalid	0.693569971440228	0.115534475724194	0.870823158824156	0.012687645045649	2.37949814433019	0.634482261675099	0.811600797959674	0.481132075471698	0.624242433092811	-8.00000017881393	26.3333336412907
Invalid	0.784387285348922	0.042764340518816	0.588017742348442	0.030912567465399	2.18413968169032	0.663719033328017	0.831857871905732	0.46875	0.542483672791836	-16.6666669845581	11.0000003278255
Invalid	0.750701852891634	0.089275687815834	0.318210606704727	0.037172537030009	2.49761029995716	0.240005443071232	0.806551060780219	0.488372093023256	0.537878798490221	-9.33333358168602	14.3333335518837
Invalid	0.745120562625586	0.113382451440054	0.673351510291309	0.03607287665737	2.11898874433282	0.337200143897691	0.835944937718326	0.558333333333333	0.62893082848135	-8.00000017881393	25.3333337306976
Invalid	0.843925417075564	0.029345956243145	0.675405427272965	0.035922379038205	2.1673568717864	0.484099472233372	0.801253804103487	0.513157894736842	0.55855857117756	-6.33333349227905	14.3333336412907
Invalid	0.693257540167246	0.173189326317767	0.71510095542121	0.011830393227628	2.2238269859045	0.479238807183735	0.91500862993927	0.666666666666667	0.488888901472092	-8.00000023841858	14.0000003278255
Invalid	0.590605891090064	0.131991088134874	0.382024940925508	0.011835494576051	2.23196691479379	0.197786244270631	0.92847723316049	0.7	0.401709412917113	-5.66666680574417	10.0000002980232
Invalid	0.683307029930504	0.175133593598582	0.577643655904766	0.115531094933909	2.34084212717195	0.633960468738391	0.916753450953845	0.710144927536232	0.483333345502615	-6.33333352208138	13.0000002980232
Invalid	0.981388134936022	0.006767950932356	0.961447805153679	0.008462758599642	1.35658326482066	0.244150226154887	0.829228334876359	0.532467532467532	0.583333344923125	-8.00000014901161	13.0000002682209
Invalid	0.965389281097743	0.027998409068311	0.842435004707449	0.004607895431842	4.18650353208975	0.451573462343818	0.784103859010221	0.411764705882353	0.606666680574417	-13.6666670143604	16.6666670143604
Invalid	0.867063641890378	0.032993312641986	0.89391414688691	0.008697195211559	1.99986129428991	0.283848604031922	0.831055252882329	0.663043478260869	0.47311829078582	-2.66666674613953	12.0000002682209
