# Supplementary material for: Nessys: A new set of tools for the automated detection of nuclei within intact tissues and dense 3D cultures
Source: PLoS Biol. 2019 Aug 9;17(8):e3000388. doi: 10.1371/journal.pbio.3000388 (PMC6703695; doi:10.1371/journal.pbio.3000388)
Supplement: S1 Data — Each .tsv file can be loaded into the Nessys interface to reuse a classifier. Nessys, Nuclear Envelope Segmentation System. (ZIP) [file pbio.3000388.s020.zip › classifiers/BBBC039v1_Classifier.tsv]

Class	Border DMean Steered	Border IQR Steered	Border DMean Channel	Border IQR Channel	Inner DMean Channel	Inner IQR Channel	Compactness	Curvature Zeros	Curvature non Zero	Sum Concave	Sum Convex
Valid	0.419654935747563	0.118189435624909	0.419654935747563	0.118189435624909	0.832078950535655	0.056035167628519	0.915073162279051	0.731481481481482	0.390804609348034	-2.66666674613953	8.66666692495346
Valid	0.670979594539812	0.056906443069089	0.670979594539812	0.056906443069089	0.794297685761392	0.100482172396648	0.880488932671443	0.646464646464646	0.552380962031228	-11.000000089407	8.33333358168602
Valid	0.433020579221932	0.206053979813552	0.433020579221932	0.206053979813552	0.849958707086168	0.064390676477589	0.872541143305907	0.775280898876405	0.366666677594185	-2.66666674613953	4.66666680574417
Valid	0.331971368992713	0.014479590554454	0.331971368992713	0.014479590554454	0.828923946289363	0.093771228180165	0.887852865375916	0.878787878787879	0.388888900478681	-0.666666686534882	4.00000011920929
Valid	0.294362887713866	0.032916256787671	0.294362887713866	0.032916256787671	0.837268026863723	0.085053532476684	0.905252126745029	0.872727272727273	0.428571441343853	-0.333333343267441	5.66666683554649
Valid	0.398537514324852	0.018115101522545	0.398537514324852	0.018115101522545	0.825534628372263	0.057562891338485	0.908625837906536	0.818181818181818	0.333333343267441	-1.33333337306976	5.33333349227905
Valid	0.280698653221003	0.029601151895519	0.280698653221003	0.029601151895519	0.817225503449315	0.060595168664882	0.893702405723677	0.792682926829268	0.392156874432283	-0.333333343267441	6.33333352208138
Valid	0.500032668640194	0.151123962398473	0.500032668640194	0.151123962398473	0.80869879896688	0.073486822216225	0.878871049968951	0.556818181818182	0.46153847529338	-4.00000011920929	14.0000004172325
Valid	0.637986258036971	0.287248616238478	0.637986258036971	0.287248616238478	0.828068799578104	0.060030454309399	0.862350378844744	0.708333333333333	0.714285721736295	-2.00000002980232	18.0000001788139
Valid	0.227630140282461	0.042429339578811	0.227630140282461	0.042429339578811	0.821538865555756	0.056716478448222	0.909533836402713	0.819047619047619	0.333333343267441	-0.666666686534882	5.66666683554649
Valid	0.307796124502424	0.04826834278261	0.307796124502424	0.04826834278261	0.854748906152929	0.05969980294034	0.909829535443746	0.896226415094339	0.363636374473572	-0.333333343267441	3.66666677594185
Valid	0.505523156674943	0.068937489308221	0.505523156674943	0.068937489308221	0.817948016627095	0.070728033102446	0.884795036442854	0.789473684210526	0.458333345130086	-2.6666667163372	4.66666680574417
Valid	0.251526105325365	0.056846070266323	0.251526105325365	0.056846070266323	0.827984063158978	0.068526115698563	0.933383896313811	0.964285714285714	0.333333343267441	-0.333333343267441	1.33333337306976
Valid	0.320202828772465	0.037714832873192	0.320202828772465	0.037714832873192	0.853508386764966	0.050509084761671	0.909599518879335	0.776785714285714	0.400000011920929	-1.33333337306976	8.66666692495346
Valid	0.274094804123811	0.039454773240835	0.274094804123811	0.039454773240835	0.822898093376097	0.078608626526843	0.89567939254894	0.717391304347826	0.358974369672628	-1.00000002980232	8.33333358168602
Valid	0.53483448363058	0.134534881225882	0.53483448363058	0.134534881225882	0.821535222174581	0.093035287219625	0.890222943801157	0.642105263157895	0.441176481983241	-5.66666680574417	9.33333358168602
Valid	0.399784601763594	0.046253896426037	0.399784601763594	0.046253896426037	0.809273056977622	0.060051887740717	0.873461908097802	0.710843373493976	0.458333346992731	-2.00000005960464	9.0000002682209
Valid	0.197024323304073	0.031860639034648	0.197024323304073	0.031860639034648	0.790224017915394	0.063688457951279	0.886633049770743	0.845454545454545	0.333333343267441	0	5.66666683554649
Valid	0.528195040151908	0.191612210253178	0.528195040151908	0.191612210253178	0.845937723980607	0.033346904503489	0.826624973438853	0.6	0.615384625700804	-4.33333334326744	11.6666669249535
Valid	0.308529236776182	0.025004814055404	0.308529236776182	0.025004814055404	0.844013515022636	0.070106498971292	0.904758322237095	0.816326530612245	0.370370381408268	-1.00000002980232	5.66666683554649
Valid	0.31664275153455	0.04578358672345	0.31664275153455	0.04578358672345	0.861228988019674	0.102632782451324	0.913277590562718	0.876190476190476	0.333333343267441	-0.333333343267441	4.00000011920929
Valid	0.257131530228589	0.034146530814345	0.257131530228589	0.034146530814345	0.807834752631024	0.069047220178017	0.897090215830093	0.815533980582524	0.368421063611382	-2.33333340287209	4.66666680574417
Valid	0.255958050420709	0.057604009399562	0.255958050420709	0.057604009399562	0.841447728266397	0.064022824392324	0.905578353207136	0.760416666666667	0.420289867598078	-1.00000002980232	8.66666692495346
Valid	0.318406806009704	0.093973647679738	0.318406806009704	0.093973647679738	0.84946061865058	0.059092281855912	0.892240347749642	0.77319587628866	0.500000014901161	-2.00000005960464	9.0000002682209
Valid	0.333557016451627	0.045820768396058	0.333557016451627	0.045820768396058	0.83079612600603	0.064538100083686	0.805140573272194	0.681318681318681	0.413793115780271	-3.66666677594185	8.33333358168602
Valid	0.451510460435142	0.121956456779627	0.451510460435142	0.121956456779627	0.877009717523913	0.059336633773926	0.881468869731875	0.738636363636364	0.44927537570829	-1.33333337306976	9.0000002682209
Valid	0.298525267380979	0.00432761848162	0.298525267380979	0.00432761848162	0.826288360402853	0.066189563413104	0.884758321892659	0.776595744680851	0.365079375959578	-0.666666686534882	7.00000020861626
Valid	0.244455150674285	0.031080717173795	0.244455150674285	0.031080717173795	0.811121228354089	0.090996922382407	0.905811373869092	0.83695652173913	0.400000011920929	-0.666666686534882	5.33333349227905
Valid	0.317110849624998	0.126562740301823	0.317110849624998	0.126562740301823	0.816924459944547	0.058600009381323	0.896169645107735	0.793478260869565	0.368421063611382	-2.00000005960464	5.00000014901161
Valid	0.250223525655244	0.072390298034739	0.250223525655244	0.072390298034739	0.817636557613135	0.07903447145904	0.903359877582511	0.822916666666667	0.411764718153898	-0.666666686534882	6.33333352208138
Valid	0.594865076759945	0.063096385479017	0.594865076759945	0.063096385479017	0.869528911066445	0.096853395778007	0.828299031910155	0.692307692307692	0.488095248384135	-7.00000011920929	6.66666683554649
Valid	0.769827795111869	0.262767483515637	0.769827795111869	0.262767483515637	0.829168274516582	0.092366859487564	0.865171836522121	0.636363636363636	0.593750009313226	-11.3333334028721	7.66666689515114
Valid	0.854910544539531	0.158222198167391	0.854910544539531	0.158222198167391	0.823763413058967	0.057201713915003	0.865173001758316	0.516129032258065	0.525925936301549	-12.3333334624767	11.333333671093
Valid	0.387100936897675	0.155808529210325	0.387100936897675	0.155808529210325	0.825121814632972	0.053657348300399	0.861616427969812	0.641666666666667	0.775193803532179	-18.000000089407	15.3333334624767
Valid	0.419288089528751	0.073412823724237	0.419288089528751	0.073412823724237	0.827828055963071	0.092862308221328	0.844869926995494	0.536363636363636	0.562091515929091	-7.00000017881393	21.6666671335697
Valid	0.357240580965851	0.012304899761449	0.357240580965851	0.012304899761449	0.809103227848449	0.088534486224912	0.820743905190877	0.510869565217391	0.474074086215761	-7.00000017881393	14.3333337008953
Valid	0.433660824351768	0.262981482833509	0.433660824351768	0.262981482833509	0.888162848490187	0.055982763138366	0.838757998991359	0.479591836734694	0.542483673376196	-5.33333343267441	22.3333339095116
Invalid	0.629962363259565	0.019956082698025	0.629962363259565	0.019956082698025	0.786342893192535	0.108777930796736	0.836185879317586	0.546666666666667	0.637254912187071	-9.33333340287209	12.3333336114883
Invalid	0.598029151420983	0.012937582330224	0.598029151420983	0.012937582330224	0.827088090096382	0.084237711101275	0.749429919352936	0.493975903614458	0.738095250867662	-8.33333349227905	22.6666670441627
Invalid	0.375104709363917	0.153584910774483	0.375104709363917	0.153584910774483	0.815965852471515	0.079965745930597	0.836796072839748	0.490384615384615	0.4905660484197	-9.00000005960465	17.0000005066395
Invalid	0.515139357875052	0.076930472426379	0.515139357875052	0.076930472426379	0.814150020749738	0.058761324553768	0.759214572141274	0.613636363636364	0.578431385404923	-5.66666683554649	14.0000002682209
Invalid	0.59722265382538	0.045232424006089	0.59722265382538	0.045232424006089	0.806456738163098	0.107749387662355	0.844613202793061	0.660194174757282	0.819047631536211	-14.0000002086163	14.6666668951511
Invalid	0.564093963816857	0.053448277645142	0.564093963816857	0.053448277645142	0.856073878601606	0.076409235623332	0.803791976679733	0.449438202247191	0.625850352097531	-14.333333671093	16.333333581686
Invalid	0.591071504179855	0.046308108993707	0.591071504179855	0.046308108993707	0.838248036043717	0.062909533874505	0.769055073323311	0.581081081081081	0.752688184861214	-11.6666669249535	11.6666668057442
Invalid	0.434213794132955	0.134245359501104	0.434213794132955	0.134245359501104	0.83102483771934	0.05148512665927	0.894505659281641	0.671052631578947	0.486666676998138	-12.0000002086163	12.3333336412907
Invalid	0.874261766957837	0.065687944353634	0.874261766957837	0.065687944353634	0.858973744570866	0.049800088231851	0.755817897743451	0.44	0.698412710002491	-10.3333335220814	19.0000002980232
Invalid	0.731095932683909	0.084436397950914	0.731095932683909	0.084436397950914	0.821514423900932	0.033873177746935	0.718007139333495	0.566666666666667	0.794871806334227	-8.33333343267441	22.6666670143604
Invalid	0.76290302700897	0.035284952929722	0.76290302700897	0.035284952929722	0.876704801717243	0.094952700360243	0.743428001304337	0.428571428571429	0.711538475293379	-17.6666669845581	19.3333337306976
Invalid	0.476808764749999	0.03788155428125	0.476808764749999	0.03788155428125	0.827882090581865	0.049776183021513	0.854961728214943	0.709677419354839	0.518518531763995	-4.00000008940697	10.0000002682209
Invalid	0.660690922477707	0.331559175847648	0.660690922477707	0.331559175847648	0.844630102036636	0.107277031324463	0.816627308686059	0.469387755102041	0.692307704916367	-17.333333581686	18.6666670739651
Invalid	0.635965545919581	0.298555744555144	0.635965545919581	0.298555744555144	0.848337978647772	0.087116725030886	0.797005012576926	0.518867924528302	0.575163409406064	-3.66666677594185	25.6666671037674
