# Supplementary material for: Nessys: A new set of tools for the automated detection of nuclei within intact tissues and dense 3D cultures
Source: PLoS Biol. 2019 Aug 9;17(8):e3000388. doi: 10.1371/journal.pbio.3000388 (PMC6703695; doi:10.1371/journal.pbio.3000388)
Supplement: S1 Data — Each .tsv file can be loaded into the Nessys interface to reuse a classifier. Nessys, Nuclear Envelope Segmentation System. (ZIP) [file pbio.3000388.s020.zip › classifiers/BBBC030v1_Classifier.tsv]

Class	Border DMean Steered	Border IQR Steered	Border DMean Channel	Border IQR Channel	Inner DMean Channel	Inner IQR Channel	Compactness	Curvature Zeros	Curvature non Zero	Sum Concave	Sum Convex
Valid	0.694683678229637	0.011553923080175	0.694683678229637	0.011553923080175	1.43110750589165	0.075426641123932	0.914764940799971	0.885245901639344	0.380952392305647	-0.666666686534882	4.66666680574417
Valid	0.6855522109694	0.020887957995838	0.6855522109694	0.020887957995838	2.21209377244764	0.064130122921963	0.909678286748818	0.838461538461539	0.380952392305647	-1.6666667163372	6.33333352208138
Valid	0.542109249040355	0.015677208720418	0.542109249040355	0.015677208720418	2.19851961982032	0.157821619894366	0.909855081146697	0.78030303030303	0.563218401423816	-6.66666674613953	9.66666689515114
Valid	0.745449322344512	0.024603502190319	0.745449322344512	0.024603502190319	2.01439328608719	0.110101213807564	0.926783756226981	0.828767123287671	0.373333344459534	-4.33333346247673	5.00000014901161
Valid	0.635905655998569	0.015703800580394	0.635905655998569	0.015703800580394	2.38409916105202	0.27570786388745	0.926169656075234	0.856164383561644	0.46031747403599	-2.66666674613953	7.00000020861626
Valid	0.552625383755926	0.032190172047435	0.552625383755926	0.032190172047435	2.32787921235804	0.28539095494612	0.919102322941195	0.797297297297297	0.422222233812014	-6.66666683554649	6.00000017881393
Valid	0.808806318846279	0.03133767960751	0.808806318846279	0.03133767960751	2.16859643988804	0.371100876364761	0.920097413777361	0.852348993288591	0.500000014901161	-3.00000008940697	8.00000023841858
Valid	0.658038374098432	0.011534862357591	0.658038374098432	0.011534862357591	2.45205462739063	0.151624688764384	0.920271941222304	0.839694656488549	0.412698424997784	-3.00000008940697	5.66666683554649
Valid	0.703808189862683	0.018283452428393	0.703808189862683	0.018283452428393	2.18091029284848	0.320507122617229	0.935895581037399	0.810650887573964	0.427083346061408	-7.3333335518837	6.33333352208138
Valid	0.562633173422166	0.049565720455665	0.562633173422166	0.049565720455665	2.47737034489557	0.157887970342092	0.914280340740524	0.731543624161074	0.625000011920929	-9.66666683554649	15.3333336412907
Valid	0.435008631646689	0.007666628693362	0.435008631646689	0.007666628693362	2.27436977565981	0.268037145192959	0.929202375870616	0.920289855072464	0.333333343267441	-1.33333337306976	2.33333340287209
Valid	0.592471582890002	0.027694885332222	0.592471582890002	0.027694885332222	2.49097031808208	0.216663783132341	0.905881639747637	0.8	0.543209889420757	-5.00000011920929	9.66666689515114
Valid	0.721785838097656	0.028219760847456	0.721785838097656	0.028219760847456	2.54951932787399	0.260344810085656	0.89112633103333	0.646706586826347	0.661016958244776	-6.33333352208138	32.6666670143604
Valid	0.782420188745781	0.041756784436054	0.782420188745781	0.041756784436054	2.97223987887392	0.284333904905189	0.894038214282279	0.567741935483871	0.646766179533147	-20.3333337008953	23.0000003278255
Valid	0.7894145705668	0.014940745381689	0.7894145705668	0.014940745381689	3.44070315928883	0.974252734037782	0.913261787833253	0.66025641025641	0.528301900850152	-11.333333671093	16.6666670739651
Valid	0.562751900092988	0.032450451983246	0.562751900092988	0.032450451983246	2.30776630702898	0.283042075446836	0.916413491030784	0.801369863013699	0.505747138426222	-5.00000011920929	9.66666689515114
Valid	0.802112417095422	0.030600544637056	0.802112417095422	0.030600544637056	2.18047924925418	0.371052400894606	0.917406057689712	0.845070422535211	0.439393951134248	-1.6666667163372	8.00000020861626
Valid	0.652985210113688	0.011705312918764	0.652985210113688	0.011705312918764	2.49281346315095	0.155654361920097	0.915224936855978	0.81203007518797	0.440000010728836	-5.00000011920929	6.00000014901161
Valid	0.630071130716476	0.014200081736729	0.630071130716476	0.014200081736729	2.39157131782296	0.277228780817555	0.923351004834145	0.840277777777778	0.376811605432759	-2.33333340287209	6.33333352208138
Valid	0.733853768264705	0.027212711966629	0.733853768264705	0.027212711966629	2.00975535652424	0.111633574033407	0.922483127930703	0.853146853146853	0.428571441343853	-1.00000002980232	8.00000023841858
Valid	0.836063634556893	0.037715047428694	0.836063634556893	0.037715047428694	2.57537012155897	0.628923158173197	0.920156902513675	0.720779220779221	0.480620168669279	-5.66666683554649	15.0000004172325
Valid	0.677834922929934	0.014335909400972	0.677834922929934	0.014335909400972	2.37486173452402	0.149511741772858	0.909185783235333	0.714285714285714	0.528985518476237	-10.3333335518837	14.0000002980232
Valid	0.297912691517632	0.010798193371352	0.297912691517632	0.010798193371352	2.47606193688541	0.158994780171303	0.918043767220282	0.864661654135338	0.425925938619508	-1.00000002980232	6.66666686534882
Valid	0.455385819547393	0.009128335576493	0.455385819547393	0.009128335576493	2.37316067405918	0.27979150274216	0.912805347881429	0.870503597122302	0.351851862337854	-2.00000005960464	4.33333346247673
Valid	0.576817641589134	0.031687814688842	0.576817641589134	0.031687814688842	2.49470664356897	0.220281703753176	0.910967102017772	0.818181818181818	0.500000012417634	-3.66666677594185	8.33333352208138
Valid	0.575878025287083	0.033023205590909	0.575878025287083	0.033023205590909	3.04322268499266	0.637558517900991	0.919864389646447	0.77027027027027	0.480392170303008	-3.33333343267441	13.0000003576279
Valid	0.698490726878474	0.036555632287989	0.698490726878474	0.036555632287989	1.42219903173501	0.073900665524451	0.904037371119535	0.884297520661157	0.357142867786544	-1.6666667163372	3.33333343267441
Valid	0.692287357052135	0.027603444704616	0.692287357052135	0.027603444704616	2.24330094589035	0.065666075225535	0.904984377847671	0.880952380952381	0.377777789036433	-1.33333337306976	4.33333346247673
Valid	0.760809362216835	0.026435704180653	0.760809362216835	0.026435704180653	2.14524932131528	0.158585346621017	0.898735235387276	0.756756756756757	0.787037044763565	-18.0000002384186	10.3333333730698
Valid	0.869938646579437	0.040765737336322	0.869938646579437	0.040765737336322	2.50172437556187	0.299647558446144	0.904931198254602	0.767441860465116	0.575000007450581	-7.00000020861626	16.000000089407
Invalid	0.80410667192749	0.098413853613678	0.80410667192749	0.098413853613678	2.43125135025376	0.367483920292636	0.892774500058081	0.851648351648352	0.518518529556416	-2.33333340287209	11.6666668951511
Invalid	0.774975298063708	0.034154263316028	0.774975298063708	0.034154263316028	1.06862612850358	0.143504261999303	0.847149587180002	0.519083969465649	0.566137576860095	-17.6666669547558	18.0000003874302
Invalid	0.890276245247388	0.030714625333611	0.890276245247388	0.030714625333611	2.1026483648405	0.266184842941099	0.846488809570303	0.638888888888889	0.487179500934405	-6.00000014901161	13.0000003874302
Invalid	0.893317844984523	0.126560907044852	0.893317844984523	0.126560907044852	4.95576781675169	0.622493680973937	0.886853219020686	0.674603174603175	0.520325215851388	-6.66666686534882	14.6666669845581
Invalid	0.684660059926536	0.044616899937853	0.684660059926536	0.044616899937853	1.646133742426	0.128440334114642	0.853990569016244	0.504854368932039	0.60130720337232	-17.666667163372	13.0000002086163
Invalid	0.869836622396628	0.038102312940031	0.869836622396628	0.038102312940031	1.62550139313001	0.101431160438598	0.814832033328529	0.56701030927835	0.738095248738925	-12.6666668057442	18.3333336412907
Invalid	0.519588511817667	0.206998753587692	0.519588511817667	0.206998753587692	3.88625038589175	0.390593304703309	0.863523917861983	0.747747747747748	0.607142869915281	-5.66666674613953	11.3333336114883
Invalid	0.854222733529628	0.01904740911457	0.854222733529628	0.01904740911457	3.79509175494027	0.167015393146607	0.856479761804756	0.735294117647059	0.456790134862617	-3.00000008940697	9.3333335518837
Invalid	0.666508463321637	0.351199016949487	0.666508463321637	0.351199016949487	2.35545073454054	0.121789521744245	0.87847540012936	0.661157024793388	0.560975622113158	-5.33333349227905	17.6666670143604
Invalid	0.763348547598767	0.008350297024415	0.763348547598767	0.008350297024415	2.58770817981491	0.256647305569151	0.854685140102517	0.688679245283019	0.575757590207187	-4.33333346247673	14.6666670143604
Invalid	0.80410667192749	0.098413853613678	0.80410667192749	0.098413853613678	2.43125135025376	0.367483920292636	0.892774500058081	0.851648351648352	0.518518529556416	-2.33333340287209	11.6666668951511
Invalid	0.839249871149846	0.005056866315988	0.839249871149846	0.005056866315988	1.32121600457058	0.094716563442237	0.842518493150689	0.65625	0.575757586594784	-5.00000014901161	14.0000002086163
Invalid	0.627891415534188	0.014799381218683	0.627891415534188	0.014799381218683	0.777172538267756	0.066735347829907	0.75253801584001	0.681818181818182	0.761904776947839	-14.6666669845581	12.0000002086163
Invalid	0.610951798765726	0.008673095132028	0.610951798765726	0.008673095132028	1.51491454171929	0.184743133358457	0.824895941415009	0.75	0.807017563205016	-1.6666667163372	13.6666669845581
