# Supplementary material for: Nessys: A new set of tools for the automated detection of nuclei within intact tissues and dense 3D cultures
Source: PLoS Biol. 2019 Aug 9;17(8):e3000388. doi: 10.1371/journal.pbio.3000388 (PMC6703695; doi:10.1371/journal.pbio.3000388)
Supplement: S1 Data — Each .tsv file can be loaded into the Nessys interface to reuse a classifier. Nessys, Nuclear Envelope Segmentation System. (ZIP) [file pbio.3000388.s020.zip › classifiers/Acini_Classifier_2.tsv]

Class	Border DMean Steered	Border IQR Steered	Border DMean Channel	Border IQR Channel	Inner DMean Channel	Inner IQR Channel	Compactness	Curvature Zeros	Curvature non Zero	Sum Concave	Sum Convex
Valid	0.444722923625393	0.299009748853421	0.425494851014974	0.001673350974818	1.24799530832135	0.125376545836395	0.915947265933023	0.855855855855856	0.395833345130086	0	6.33333352208138
Valid	0.426480276568335	0.09970484157657	0.481793743114612	0.011466586772849	1.25719888384608	0.118242508662465	0.91937962675647	0.745098039215686	0.423076935685598	-3.00000008940697	8.00000023841858
Valid	0.439334615926047	0.155541269766787	0.342186238227964	0.069944935511302	1.5622602478491	0.270768900532517	0.923329115935817	0.788461538461538	0.348484858870506	-1.6666667163372	6.00000017881393
Valid	0.442375229709541	0.10821196737133	0.391659454828464	0.020902156783342	1.24106872559234	0.097631430253402	0.920536111017453	0.858208955223881	0.385964923783352	-3.00000008940697	4.33333346247673
Valid	0.494996392322863	0.057184568762326	0.482795254903063	0.089524403630569	1.2295552171447	0.156303895869544	0.930275222085806	0.725	0.469696980985728	-10.3333336412907	10.3333335220814
Valid	0.443220191663985	0.051825468156483	0.453441281006041	0.015254549347801	1.289732953557	0.269101346064835	0.928366249878289	0.769230769230769	0.422222233812014	-3.00000008940697	9.66666692495346
Valid	0.556424393855266	0.053327133074218	0.49984770163501	0.028122672133398	1.28780339668451	0.170463257143455	0.928308204082672	0.736434108527132	0.509803933255813	-9.66666689515114	7.66666683554649
Valid	0.476611247407158	0.068747538774178	0.344364139248518	0.023337750906673	1.44366120451315	0.288936155215531	0.901606003022416	0.795180722891566	0.45098040209097	-2.33333337306976	5.33333346247673
Valid	0.454999463297195	0.087299158143315	0.608437411051926	0.012919538481265	1.22295398469996	0.087689381968377	0.931907964738304	0.868217054263566	0.372549030710669	-0.666666686534882	5.66666683554649
Valid	0.634363912515188	0.223600394896719	0.460346507731396	0.055165813332647	1.24071133367782	0.130703338174014	0.916375976759604	0.792	0.512820526957512	-4.66666680574417	8.66666689515114
Valid	0.337592505595932	0.046020532235333	0.617947551681595	0.042095993354399	1.27759299397342	0.101509037271227	0.876116490613161	0.768707482993197	0.607843147481189	-8.33333349227905	12.3333335220814
Valid	0.476526728259697	0.075806305496639	0.64365615939443	0.026560328912517	1.26338047272869	0.168721259987389	0.941029193768813	0.725490196078431	0.49206350459939	-6.33333349227905	14.3333337008953
Valid	0.550639111118465	0.153754829529002	0.495341068979634	0.020544705888608	1.40197667073458	0.155777939291962	0.873131339965079	0.733333333333333	0.593750012107194	-13.3333335518837	5.66666683554649
Valid	0.446398200253405	0.113423847274313	0.432699106359427	0.015979338137761	1.2526795613765	0.243720601791429	0.938763632268748	0.813432835820895	0.440000011920929	-5.33333346247673	5.66666683554649
Valid	0.494941022518675	0.062600279893132	0.584334328704672	0.050312181017838	1.21168890591174	0.150737277439353	0.927588610129767	0.854838709677419	0.370370381408268	-1.6666667163372	5.00000014901161
Valid	0.424440640665118	0.157797407996088	0.385330404141909	0.106879152104671	1.29371251056703	0.164223011139448	0.917040760783931	0.835714285714286	0.550724647615267	-4.66666680574417	8.00000008940697
Valid	0.497522774492568	0.120519760725131	0.535297941048487	0.041099571581034	1.35959205143608	0.297809994460573	0.927857204230777	0.744360902255639	0.450980403844048	-3.00000008940697	12.3333336412907
Valid	0.440658840373125	0.037611107099237	0.472417021461223	0.029711429708498	1.18840208944497	0.135054929917574	0.915774959322909	0.792792792792793	0.405797113542971	-1.33333337306976	8.00000023841858
Valid	0.415445646450625	0.034121930496386	0.441729302839041	0.04502711549723	1.22380185155744	0.165493695582741	0.916989141710417	0.708955223880597	0.470085484095109	-6.00000017881393	12.3333337008953
Valid	0.5789303119074	0.160659838099057	0.619805298519391	0.086766589035564	1.21829951896504	0.157490541538002	0.88514705405207	0.6375	0.42528736899639	-3.33333343267441	9.0000002682209
Valid	0.776663516601846	0.051075703211184	0.804248377368143	0.015462544818973	1.19447715473383	0.103708727656649	0.947187529362699	0.87037037037037	0.444444457689921	-5.33333349227905	4.00000011920929
Valid	0.428459579123716	0.057825187616459	0.482194002954537	0.095005698460268	1.55790294781307	0.269810403293009	0.925500270798533	0.785046728971963	0.333333343267441	-1.00000002980232	6.66666686534882
Valid	0.446118951083628	0.043978531633754	0.444712247216098	0.155242463884581	1.22695819489815	0.165920927457431	0.922120626544384	0.736842105263158	0.523809539420264	-6.66666686534882	11.6666670143604
Invalid	0.615420348313399	0.056412884454841	0.570460348485321	0.029320432396265	1.23547651111997	0.085291846058957	0.813066346853949	0.591397849462366	0.728070186156976	-10.0000001192093	17.6666669547558
Invalid	0.449808197052291	0.097343415199651	0.610761280466877	0.053820411911557	1.25876442172517	0.223567547715586	0.88019070951752	0.689922480620155	0.650000009685755	-5.33333346247673	20.6666669249535
Invalid	0.600037490627343	0.074848475381155	0.736528859521608	0.027848675472493	1.17986676825567	0.206703157489119	0.795364020307231	0.556962025316456	0.695238106591361	-4.66666677594185	19.6666669547558
Invalid	0.918296527344562	0.055254730713246	0.688559191412994	0.039533094108982	1.18097249248082	0.333500379952487	0.777261329736179	0.631578947368421	0.571428585903985	-4.00000011920929	16.0000003874302
Invalid	0.833519553072626	0.053995833727867	0.724277628158325	0.034231605323971	1.26157220922293	0.266153917059785	0.810540709091526	0.690721649484536	0.722222234805425	-1.33333337306976	20.333333671093
Invalid	0.784734098701384	0.043446774734672	0.817798499229914	0.002976337834715	1.08782913491652	0.116427776086635	0.782794210683029	0.5375	0.630630643786611	-15.333333581686	8.00000023841858
Invalid	0.445757877839651	0.077663467243306	0.472866972139973	0.033754300663591	1.34542395252354	0.27424630100275	0.895429033579139	0.680232558139535	0.575757586414164	-11.6666669547558	20.0000002980232
Invalid	0.450611027746184	0.027448842077093	0.445704492215589	0.025312215348388	1.49056078999732	0.557348412914354	0.825614966649179	0.747663551401869	0.839506179094315	-7.00000005960465	15.6666667759419
Invalid	0.608234512889324	0.138823588677362	0.667249356057049	0.010717876420702	1.33289047979513	0.21318467988051	0.862649875727207	0.59504132231405	0.659863960378024	-10.0000002682209	22.3333337903023
Invalid	0.681817158712757	0.026234028310033	0.548975439026895	0.066509134750244	1.29240437101399	0.202289072623542	0.932584968701915	0.758454106280193	0.480000012516975	-11.0000002384186	13.0000003874302
Invalid	0.349592458633554	0.053680150118506	0.394619838909487	0.06019902443649	1.20348382716134	0.151072099336035	0.870992460495767	0.743055555555556	0.603603614343179	-6.66666683554649	15.6666668951511
Invalid	0.554396556329805	0.138862260824435	0.533258331088158	0.047078676154975	1.29314468868055	0.144551042226976	0.899481315293255	0.645390070921986	0.453333344459534	-12.3333336114883	10.3333336114883
Invalid	0.441286713286713	0.018511888111888	0.733920424879046	0.050049390482795	1.23053600099282	0.390960858621469	0.73961224280317	0.545454545454545	0.725925938950645	-24.6666671037674	8.00000014901161
Invalid	0.507491559255091	0.097213173932432	0.718013266487634	0.031222019351224	1.21065886611803	0.283613216577529	0.867851177106216	0.785714285714286	0.666666681567828	-2.33333340287209	9.66666686534882
Invalid	0.530924502382135	0.172521556133633	0.563082449263002	0.079296068694008	1.16715095710948	0.173668180419398	0.866453066591425	0.739130434782609	0.527777791023254	-3.00000008940697	9.66666689515114
Invalid	0.408346398855131	0.071376755613531	0.500457647040468	0.019165454230407	1.25115552717868	0.169489922282964	0.826223183310696	0.539325842696629	0.504065054945829	-5.00000014901161	15.6666671037674
Invalid	0.915136985852978	0.059551432705086	0.704906598602769	0.041948311758615	1.07190798219676	0.229006680318739	0.696461847401806	0.574074074074074	0.630434794918351	-12.0000003278255	17.0000002384186
Invalid	0.539120135658072	0.018649158659072	0.795052676165785	0.054675874034568	0.979856436121762	0.049129988574993	0.737110861738786	0.714285714285714	0.797619063939367	-13.6666669547558	8.66666683554649
Invalid	0.495136560557544	0.281307214164626	0.680387167387793	0.215550686423677	1.2042820707869	0.344197317408206	0.851030022605832	0.652892561983471	0.555555569274085	-12.3333336412907	11.0000002682209
Invalid	0.603698003688522	0.077647555342287	0.496739891950357	0.071651568204704	1.29802287394002	0.133361427595867	0.880854174371361	0.723809523809524	0.51724139164234	-3.66666677594185	11.333333581686
