# Supplementary material for: Nessys: A new set of tools for the automated detection of nuclei within intact tissues and dense 3D cultures
Source: PLoS Biol. 2019 Aug 9;17(8):e3000388. doi: 10.1371/journal.pbio.3000388 (PMC6703695; doi:10.1371/journal.pbio.3000388)
Supplement: S1 Data — Each .tsv file can be loaded into the Nessys interface to reuse a classifier. Nessys, Nuclear Envelope Segmentation System. (ZIP) [file pbio.3000388.s020.zip › classifiers/Acini_Classifier_1.tsv]

Class	Border DMean Steered	Border IQR Steered	Border DMean Channel	Border IQR Channel	Inner DMean Channel	Inner IQR Channel	Compactness	Curvature Zeros	Curvature non Zero	Sum Concave	Sum Convex
Valid	0.57787082286069	0.140671385188386	0.628528158559215	0.032431593407829	2.51282664014918	0.622695609868222	0.947463874420767	0.671717171717172	0.487179498489086	-14.3333337008953	17.3333337008953
Valid	0.458788555427482	0.10464083329813	0.711028572484953	0.037000092124844	2.46367628640267	0.342028451711274	0.936297047618573	0.807692307692308	0.466666679382324	-2.33333340287209	9.33333358168602
Valid	0.569679680516524	0.029866303110591	0.593720762324312	0.035984481875361	2.38590996171456	0.821758586158993	0.92507893424846	0.763157894736842	0.395061739065029	-3.00000008940697	7.66666686534882
Valid	0.537725159972487	0.054119265481377	0.545165954897292	0.191674460208675	2.05487766014345	0.309726544476679	0.911747148745611	0.725490196078431	0.511904773967607	-4.00000008940697	10.333333581686
Valid	0.557263544797914	0.100665308506546	0.686042810713539	0.042216376831673	2.16731157445716	0.236524012043753	0.91902133321401	0.768518518518518	0.373333344459534	-1.6666667163372	7.66666689515114
Valid	0.512187905784119	0.100202172948273	0.581675784502998	0.017099885187032	2.68902945388306	0.46677470302189	0.903553088156259	0.76271186440678	0.583333346460547	-7.66666680574417	8.66666689515114
Valid	0.598172469659193	0.125814763433871	0.596779115723435	0.02213667006429	2.14612589227223	0.448641665355717	0.945425285018555	0.802547770700637	0.451612914762189	-7.33333349227905	6.66666686534882
Valid	0.58961082345081	0.194220811758811	0.581485662132776	0.046351401008678	2.25964513580914	0.337487727498744	0.938459920293639	0.71875	0.488888901472092	-8.00000017881393	14.0000003874302
Valid	0.661320012040103	0.041833568732779	0.803120588130955	0.002904900095844	2.0361342034901	0.406713683907181	0.920665240560615	0.770642201834862	0.386666678190231	-3.33333343267441	6.33333352208138
Valid	0.510479520479521	0.099808524808525	0.511068364783359	0.05233039001247	2.31706893795947	0.383809165220874	0.924219044748212	0.803418803418803	0.434782621653184	-0.666666686534882	9.33333361148834
Valid	0.69023164879436	0.108017062622193	0.75581215573112	0.037531792392788	2.20041498882072	0.43494773350168	0.921521112654536	0.785714285714286	0.361111121873061	-4.33333346247673	4.33333346247673
Valid	0.477166251709507	0.012936143353088	0.60705458284229	0.029589191473414	2.24152762772763	0.380870322851599	0.855236239198665	0.626666666666667	0.607142872044018	-5.00000011920929	12.0000002980232
Valid	0.522148984613969	0.122704054644557	0.607271874939432	0.028233098362492	2.23052102791162	0.362713680640744	0.935754143254518	0.782312925170068	0.468750012107194	-5.66666677594185	9.33333361148834
Valid	0.621303820317817	0.031852750569645	0.720857172830455	0.053735585226891	1.91363136977042	0.234375303626676	0.914402878634206	0.735849056603773	0.488095250512872	-5.33333343267441	8.33333358168602
Valid	0.609480895528651	0.183938500597998	0.62591975744911	0.084190251438847	2.35245607958116	0.289986180488847	0.902155804392952	0.747899159663866	0.533333341280619	-3.33333343267441	12.6666668057442
Valid	0.566767431385724	0.10056737379182	0.658926454010666	0.031091923879763	2.15859433719306	0.474070306996085	0.893963133742411	0.716666666666667	0.519607852487003	-2.00000005960464	15.6666669249535
Valid	0.557600492487289	0.124954969333546	0.717451490753021	0.02312598437643	2.67049072277564	0.754335125708671	0.876902945991073	0.602272727272727	0.600000012772424	-10.0000002086163	11.0000002384186
Valid	0.651356436851739	0.095134350213545	0.703341942389746	0.004661203884217	2.17118578974745	0.292149499756331	0.93269608519286	0.793650793650794	0.500000011462432	-5.00000014901161	8.00000014901161
Valid	0.590715056050817	0.192032769691993	0.672641271678963	0.086387866157831	2.30229391257021	0.433375485153704	0.942361889470772	0.825806451612903	0.395061740168819	-3.66666677594185	7.00000020861626
Valid	0.639945554489137	0.161061687461827	0.556765759407506	0.045351571982721	1.89537081657529	0.418658665264483	0.907117928016225	0.789473684210526	0.614583345130086	-5.33333349227905	14.3333335518837
Valid	0.543158503018598	0.102737115832053	0.505995946447448	0.129386959648094	2.17223283165268	0.528279239009112	0.921377737984229	0.850467289719626	0.437500013038516	-0.333333343267441	6.66666686534882
Valid	0.524521851545947	0.06579452005602	0.504620162930835	0.025411272680478	2.37066000940466	0.323097436914331	0.930241525252137	0.813559322033898	0.363636374473572	-1.6666667163372	6.33333352208138
Valid	0.469570527499899	0.080467839781447	0.579986859906409	0.010827710365233	1.93859763140999	0.23777530205409	0.893512111989928	0.793388429752066	0.520000009536743	-3.00000008940697	10.0000001490116
Valid	0.425514944710047	0.082922886026058	0.654380374142928	0.130681930067435	2.25844254339434	0.448545344364902	0.918132982835584	0.770491803278688	0.428571441343853	-3.66666677594185	8.33333358168602
Valid	0.632048242449232	0.011905989073292	0.549866174515777	0.026400411405277	1.75283622565637	0.298791692343388	0.90415390706597	0.761904761904762	0.49333334684372	-9.00000023841858	3.33333343267441
Valid	0.646023670248946	0.023969800027207	0.693125662122514	0.057778208636267	1.8562313214235	0.144687340622444	0.863218601516387	0.701149425287356	0.641025653252235	-5.66666680574417	11.0000001788139
Invalid	0.668839790864906	0.031735177320188	0.656396183332648	0.068906110887094	2.46105537730724	0.159160519952159	0.849078714795397	0.568181818181818	0.631578962269582	-10.0000002086163	14.0000003576279
Invalid	0.563964150248454	0.171989635363828	0.664040419709049	0.037598271294091	2.1456477099296	0.387564164705085	0.855218169773418	0.63855421686747	0.633333345750968	-14.6666670143604	23.3333337306976
Invalid	0.541477291305627	0.029338194421738	0.630760321070882	0.052084001710001	2.12391747164977	0.348042303811096	0.776670581221829	0.452380952380952	0.637681173889533	-12.3333336412907	17.0000003576279
Invalid	0.471114009128756	0.086432261624116	0.788974091721993	0.027531349069386	1.9685115562915	0.248057485916728	0.754025859966988	0.546511627906977	0.581196593168454	-8.66666686534882	14.0000002682209
Invalid	0.744868024477121	0.116880080372637	0.74815418262569	0.057918351454246	1.93758374050215	0.3551224434437	0.842316846050132	0.560344827586207	0.640522887309392	-12.6666669547558	20.0000002980232
Invalid	0.665245801214968	0.033475419878503	0.656613899789399	0.0120159955342	2.55654433845444	0.264339025861142	0.802168404580467	0.594202898550725	0.642857155629567	-2.00000005960464	16.0000002980232
Invalid	0.719138090824838	0.178363453815261	0.587121989506495	0.006386515735065	2.53156392427162	0.576300173514554	0.701942855197551	0.5	0.610062901141508	-9.33333361148834	23.0000001490116
Invalid	0.720169979165978	0.128950031416383	0.708070501360134	0.046295916446153	1.72038314095095	0.159489976786951	0.804866982842509	0.475	0.587301601966222	-4.33333346247673	20.3333338201046
Invalid	0.66322249179392	0.305156748013891	0.562191779037209	0.027148444242519	2.56537500327167	0.67923919765192	0.820862011312682	0.636363636363636	0.523809538355896	-3.00000005960464	11.6666670143604
Invalid	0.56806650092629	0.015035659777882	0.841054809176491	0.033116951341907	2.19720174657464	0.367483225969949	0.875333160899118	0.626373626373626	0.411764718153898	-4.66666680574417	9.33333361148834
