# Supplementary material for: Nessys: A new set of tools for the automated detection of nuclei within intact tissues and dense 3D cultures
Source: PLoS Biol. 2019 Aug 9;17(8):e3000388. doi: 10.1371/journal.pbio.3000388 (PMC6703695; doi:10.1371/journal.pbio.3000388)
Supplement: S1 Data — Each .tsv file can be loaded into the Nessys interface to reuse a classifier. Nessys, Nuclear Envelope Segmentation System. (ZIP) [file pbio.3000388.s020.zip › classifiers/3D_Nuclei_classifier.tsv]

Class	Border DMean Steered	Border IQR Steered	Border DMean Channel	Border IQR Channel	Inner DMean Channel	Inner IQR Channel	Compactness	Curvature Zeros	Curvature non Zero	Sum Concave	Sum Convex
Valid	0.284383885639228	0.002026685513447	0.284383885639228	0.002026685513447	0.849517562267249	0.16813201007593	0.705542236031933	0.405405405405405	0.636363651264797	-1.00000002980232	13.0000002980232
Valid	0.302383848754682	0	0.302383848754682	0	0.852708078542822	0.129710551277695	0.621579704128809	0.363636363636364	0.682539697204317	-2.00000005960464	12.333333581686
Valid	0.148504916984574	0	0.148504916984574	0	0.897613224537839	0.074847806461802	0.673727075792467	0.212121212121212	0.47435898734973	-2.00000005960464	10.3333336114883
Valid	0.428811994683574	0.003126627350954	0.428811994683574	0.003126627350954	0.809661161514444	0.013910788816832	0.720933550927496	0.513513513513513	0.51851853231589	-0.666666686534882	8.66666689515114
Valid	0.43404636029499	0.005181429124129	0.43404636029499	0.005181429124129	0.821235967552468	0.039141311647535	0.798286941547857	0.341463414634146	0.493827174107234	-0.666666686534882	12.6666670143604
Valid	0.361650073852177	0	0.361650073852177	0	0.847438510302843	0.127892547257556	0.655110684385665	0.323529411764706	0.550724650206773	-0.666666686534882	12.0000002682209
Valid	0.396966158291736	0.00571674436316	0.396966158291736	0.00571674436316	0.717256765065368	0.195038007351182	0.67104480279616	0.295454545454546	0.645161302820329	-5.33333343267441	14.6666669547558
Valid	0.323231387958882	0.003285400302548	0.323231387958882	0.003285400302548	0.743610701074881	0.208268967266744	0.679360023604679	0.425	0.623188415299291	-3.33333343267441	11.0000001192093
Valid	0.233585624773111	0.000770867366086	0.233585624773111	0.000770867366086	0.793360348181487	0.001237851159701	0.644174206922295	0.4	0.619047631820043	-0.666666686534882	12.333333581686
Valid	0.243045683154738	0.004341290569279	0.243045683154738	0.004341290569279	0.90627057751448	0.06380372927207	0.755291744270557	0.425	0.550724651502526	-1.33333337306976	11.3333336114883
Valid	0.387847239780428	0.003293246855429	0.387847239780428	0.003293246855429	0.836693611914592	0.10554875368881	0.747883350534504	0.405405405405405	0.515151526440274	-0.333333343267441	11.0000002384186
Valid	0.379140336672658	0.010228231311007	0.379140336672658	0.010228231311007	0.799498184972012	0.1328657015966	0.720674818304046	0.394736842105263	0.579710157021232	-1.6666667163372	11.6666668951511
Valid	0.547968730982419	0.008993895041315	0.547968730982419	0.008993895041315	0.92041146589209	0.067469810109613	0.750259848430465	0.404761904761905	0.49333334684372	-1.00000002980232	11.3333336412907
Valid	0.320331850536198	0.002031699466836	0.320331850536198	0.002031699466836	0.845177510971428	0.128082723841163	0.716080199507855	0.444444444444444	0.616666679084301	0	12.333333581686
Valid	0.492146473864576	0	0.492146473864576	0	0.939559601451122	0.197917254754262	0.614276698627554	0.333333333333333	0.600000013411045	-1.6666667163372	10.3333335518837
Valid	0.265562105684919	0	0.265562105684919	0	0.85638651042985	0.099799121068336	0.621176537891598	0.225806451612903	0.625000014901161	-0.333333343267441	14.6666670143604
Valid	0.299578662031663	0	0.299578662031663	0	0.857293099243519	0.036922689111092	0.657760356474792	0.375	0.583333344757557	-1.33333337306976	10.3333335220814
Valid	0.479610677376911	0	0.479610677376911	0	0.87640958195358	0.039913635804397	0.607254186974411	0.235294117647059	0.602564115936939	-1.00000002980232	14.6666669845581
Valid	0.351345304841602	2.22919857132789E-05	0.351345304841602	2.22919857132789E-05	0.695756143050668	0.101582678271781	0.667262373235648	0.368421052631579	0.583333343267441	-3.33333340287209	10.6666668355465
Valid	0.30181616229176	0.001548138313348	0.30181616229176	0.001548138313348	0.883223801671555	0.051000952944733	0.752337044947678	0.4	0.541666679084301	-0.666666686534882	12.3333336114883
Valid	0.414560959155253	0.002272289991477	0.414560959155253	0.002272289991477	0.943959572603335	0.011751369133731	0.690589452345819	0.384615384615385	0.777777792265018	-3.33333340287209	15.3333336114883
Valid	0.433733113975632	0.001447834553623	0.433733113975632	0.001447834553623	0.786371298766078	0.208879488720902	0.731485943298428	0.477272727272727	0.550724650206773	-0.333333343267441	12.3333336114883
Valid	0.397322391545862	0.000520370208863	0.397322391545862	0.000520370208863	0.660132205580703	0.273878123548104	0.63006232981956	0.439024390243902	0.594202912372092	-2.00000005960464	11.6666669249535
Valid	0.397725665408647	0.002185811348153	0.397725665408647	0.002185811348153	0.760730265794805	0.131738439642139	0.671494332770303	0.232558139534884	0.656565668908032	-3.66666677594185	18.0000002980232
Valid	0.531379942848835	0	0.531379942848835	0	0.941439756195893	0.146689332685393	0.46829554324292	0.166666666666667	0.788888896505038	-0.333333343267441	23.3333335518837
Valid	0.303827372309384	0	0.303827372309384	0	0.806800858774676	0.10953460568098	0.680855096824398	0.34375	0.539682548670542	-0.333333343267441	11.0000001788139
Valid	0.43281014187051	0	0.43281014187051	0	0.709742575110995	0.071056029522199	0.564402969863447	0.352941176470588	0.681818189946088	-2.66666674613953	12.3333334326744
Valid	0.384226995166903	0	0.384226995166903	0	0.81792480162435	0.080893079167337	0.678237803558523	0.294117647058824	0.500000011175871	0	12.0000002682209
Valid	0.412627019479584	0	0.412627019479584	0	0.698357692995412	0.052718491034685	0.63977793355827	0.457142857142857	0.70175439589902	-1.66666668653488	11.6666668355465
Valid	0.19887606936169	0	0.19887606936169	0	0.874135485099771	0.02635831004333	0.563382784852892	0.266666666666667	0.530303046107292	-0.333333343267441	11.333333671093
Valid	0.272016988237378	0	0.272016988237378	0	0.833582586857459	0	0.451473658979807	0.142857142857143	0.777777792265018	-2.33333340287209	16.3333336114883
Valid	0.302301419504155	0	0.302301419504155	0	0.704562563700051	0.046278266201318	0.58337249305469	0.266666666666667	0.696969709613106	-0.666666686534882	14.6666669249535
Valid	0.202849326701162	0.015759895748731	0.202849326701162	0.015759895748731	0.755981528979573	0.211410231506994	0.775742557616818	0.5	0.545454559001056	-0.666666686534882	11.3333336114883
Valid	0.319219441529599	0.017413968262217	0.319219441529599	0.017413968262217	0.716822947913782	0.269773473317949	0.748114734134971	0.428571428571429	0.569444458931685	0	13.6666670143604
Valid	0.276456774859736	0.01522412469094	0.276456774859736	0.01522412469094	0.867218273625913	0.011575554658174	0.736644091575144	0.523809523809524	0.516666679084301	-1.33333337306976	9.00000020861626
Valid	0.371113144653619	0.036296423212004	0.371113144653619	0.036296423212004	0.929208364974133	0.045936441550772	0.733385579406	0.577777777777778	0.543859660625458	-3.00000005960464	7.33333349227905
Valid	0.368812751462682	0.010762475470082	0.368812751462682	0.010762475470082	0.802261227554916	0.108970918310797	0.774739382424212	0.452380952380952	0.565217405557632	-1.33333337306976	11.6666669547558
Valid	0.418023483986279	0.019922060403102	0.418023483986279	0.019922060403102	0.658124514468488	0.368894341271284	0.712851496343726	0.555555555555556	0.650000010430813	-0.666666686534882	12.3333335220814
Valid	0.577901582187959	0.037456616039589	0.577901582187959	0.037456616039589	0.778257379201442	0.071232157775802	0.775219363399023	0.488372093023256	0.545454559001056	-1.00000002980232	11.0000002682209
Valid	0.289981486601295	0.015999731056467	0.289981486601295	0.015999731056467	0.789496397604181	0.088094040761948	0.790394328142083	0.422222222222222	0.512820526957512	-1.00000002980232	12.333333671093
Valid	0.284188576810198	0.013731562910804	0.284188576810198	0.013731562910804	0.77880592641542	0.135473612803859	0.775964895393688	0.444444444444444	0.613333345651627	0	15.3333336412907
Valid	0.575158042891672	0.020139232532069	0.575158042891672	0.020139232532069	0.73116234528512	0.143185502790943	0.708796609225483	0.533333333333333	0.682539697204317	-1.00000002980232	13.3333336114883
Valid	0.582791550145781	0.029195578035772	0.582791550145781	0.029195578035772	0.618128945698777	0.313383490596941	0.613075387085331	0.382978723404255	0.712643691178026	-4.66666680574417	16.0000002384186
Valid	0.467915711801058	0.001001269030464	0.467915711801058	0.001001269030464	0.651280190237246	0.272496772391446	0.622925675460481	0.25	0.622222232818604	-7.00000005960465	11.6666669249535
Valid	0.467915711801058	0.001001269030464	0.467915711801058	0.001001269030464	0.651280190237246	0.272496772391446	0.622925675460481	0.25	0.622222232818604	-7.00000005960465	11.6666669249535
Valid	0.301008809804669	0.002248604847414	0.301008809804669	0.002248604847414	0.861671365991995	0.007468152927281	0.675169745775351	0.388888888888889	0.53030304339799	-1.33333334326744	10.3333336114883
Valid	0.340868458856905	0	0.340868458856905	0	0.767927921800969	0.065953644748135	0.617793119454242	0.272727272727273	0.722222237537305	-0.333333343267441	17.0000003576279
Valid	0.505381884807482	0.001247018058839	0.505381884807482	0.001247018058839	0.748221565101965	0.166207906331855	0.710446787515939	0.405405405405405	0.560606074604121	-0.666666686534882	11.6666669547558
Valid	0.717270410669777	0.004187788771619	0.717270410669777	0.004187788771619	0.755014285119311	0.175441925735378	0.766249900753899	0.488888888888889	0.492753635282102	-0.666666686534882	10.6666669249535
Invalid	0.695899107406446	0.001432415667652	0.695899107406446	0.001432415667652	0.776483354054492	0.012963553391787	0.411054559153824	0.257142857142857	0.756410273221823	-9.00000020861626	10.6666668951511
Invalid	0.31035298121044	0.019703675158049	0.31035298121044	0.019703675158049	0.772861463330821	0.148592342133209	0.763622144520676	0.480769230769231	0.592592606941859	-3.00000008940697	13.0000002980232
Invalid	0.443533882570971	0	0.443533882570971	0	0.347033105705345	0.00047748604731	0.415322944815896	0.214285714285714	0.681818194010041	-5.66666674613953	9.33333352208138
Invalid	0.555114607166801	0.014698681319791	0.555114607166801	0.014698681319791	0.848163083099182	0.311636672850944	0.60048901300961	0.42	0.839080469361667	-13.0000000596046	11.3333335518837
Invalid	0.691334553417548	0.017237599224768	0.691334553417548	0.017237599224768	0.896915025786238	0.093025241014746	0.639727408114724	0.288888888888889	0.718750013038516	-4.00000011920929	19.0000002980232
Invalid	0.63015407130136	0.002016567176342	0.63015407130136	0.002016567176342	0.878159265791314	0.046304746319329	0.477965433402339	0.378378378378378	0.623188421778057	-8.00000020861626	6.33333349227905
Invalid	0.711352533443715	0.002788991162446	0.711352533443715	0.002788991162446	0.792051824087224	0.235970736446227	0.550356339531246	0.166666666666667	0.659259275595347	-11.3333336412907	18.3333337605
Invalid	0.525989027393909	0	0.525989027393909	0	0.806651890092876	0.040307031964458	0.6403855258203	0.32258064516129	0.73015874056589	-3.33333340287209	12.0000001490116
Invalid	0.558895878601642	0.004373801245964	0.558895878601642	0.004373801245964	0.753505884826285	0.026725408936293	0.423580640164988	0.333333333333333	0.902777794748545	-8.00000020861626	13.6666668653488
Invalid	0.745734165471197	0.005425265161751	0.745734165471197	0.005425265161751	0.903529147660823	0.034545654977106	0.669707391528377	0.288888888888889	0.635416683740914	-12.0000002980232	8.33333358168602
Invalid	0.768440457019574	0.013353030793726	0.768440457019574	0.013353030793726	0.808996740023023	0.124963041638481	0.660713535477176	0.489795918367347	0.600000014305115	-7.66666683554649	7.33333352208138
Invalid	0.525989027393909	0	0.525989027393909	0	0.806651890092876	0.040307031964458	0.6403855258203	0.32258064516129	0.73015874056589	-3.33333340287209	12.0000001490116
Invalid	0.457816250703343	0.004370877657928	0.457816250703343	0.004370877657928	0.825528021336507	0.080424385758306	0.611883148252802	0.416666666666667	0.690476203603404	-4.33333343267441	15.0000002682209
Invalid	0.457816250703343	0.004370877657928	0.457816250703343	0.004370877657928	0.825528021336507	0.080424385758306	0.611883148252802	0.416666666666667	0.690476203603404	-4.33333343267441	15.0000002682209
Invalid	0.8226182532808	0	0.8226182532808	0	0.952098631809501	0.030529903108128	0.456997474989832	0.230769230769231	0.700000011920929	-7.00000008940697	7.00000014901161
Invalid	0.695091972350679	0.068157363835708	0.695091972350679	0.068157363835708	0.90481141713164	0.073932380992693	0.546949664963477	0.171875	0.735849065600701	-11.6666668653488	27.3333336114883
Invalid	0.77156682691827	0.081275095063419	0.77156682691827	0.081275095063419	0.83829349817349	0.104824131068925	0.58980938536781	0.38	0.677419367336458	-7.33333349227905	13.6666668951511
Invalid	0.746924134384275	0.042422369571776	0.746924134384275	0.042422369571776	0.79997829008281	0.093090800437591	0.753788005481231	0.509090909090909	0.61728396459862	-1.33333337306976	15.333333671093
