# Supplementary material for: Nessys: A new set of tools for the automated detection of nuclei within intact tissues and dense 3D cultures
Source: PLoS Biol. 2019 Aug 9;17(8):e3000388. doi: 10.1371/journal.pbio.3000388 (PMC6703695; doi:10.1371/journal.pbio.3000388)
Supplement: S1 Data — Each .tsv file can be loaded into the Nessys interface to reuse a classifier. Nessys, Nuclear Envelope Segmentation System. (ZIP) [file pbio.3000388.s020.zip › classifiers/3D_Memb_Classifier.tsv]

Class	Border DMean Steered	Border IQR Steered	Border DMean Channel	Border IQR Channel	Inner DMean Channel	Inner IQR Channel	Compactness	Curvature Zeros	Curvature non Zero	Sum Concave	Sum Convex
Valid	0.24288539537727	0.013482350549332	0.24288539537727	0.013482350549332	0.884282619603919	0.073736968923484	0.796880744189003	0.361702127659574	0.50000001390775	-5.66666680574417	9.33333361148834
Valid	0.217149628821646	0.016881912298138	0.217149628821646	0.016881912298138	0.903041438350707	0.040535768675264	0.818501165886641	0.660377358490566	0.685185198982557	0	12.333333581686
Valid	0.232750802240112	0.023081987244581	0.232750802240112	0.023081987244581	0.885023882470993	0.0352126735791	0.738835843343705	0.471698113207547	0.511904773967607	-3.66666677594185	10.6666668951511
Valid	0.271833584655061	0.019364373202117	0.271833584655061	0.019364373202117	0.906117000868502	0.044765852340912	0.800207348794786	0.648148148148148	0.596491241141369	-1.00000002980232	10.3333335518837
Valid	0.342257987078344	0.006469544657421	0.342257987078344	0.006469544657421	0.713649428918185	0.056456107080444	0.813704730748006	0.530612244897959	0.507246390632961	-1.33333337306976	10.3333336114883
Valid	0.24143687306677	0.020352075166654	0.24143687306677	0.020352075166654	0.955213401418161	0.038461620643339	0.765017788560793	0.555555555555556	0.527777789781491	-0.666666686534882	12.0000002682209
Valid	0.30424994541088	0.004682668371015	0.30424994541088	0.004682668371015	0.862103366236008	0.109874932744651	0.805333435492031	0.551020408163265	0.50000001354651	-1.00000002980232	10.0000002682209
Valid	0.249754786878115	0.000343467803273	0.249754786878115	0.000343467803273	0.783921476753879	0.083315528283784	0.778959404416456	0.509803921568627	0.453333346843719	-4.33333346247673	7.00000020861626
Valid	0.365026008068214	0.005580155149279	0.365026008068214	0.005580155149279	0.814107270206462	0.081493921178421	0.818532781996685	0.568627450980392	0.500000012191859	-1.00000002980232	10.0000002384186
Valid	0.38806683103558	0.020611073679697	0.38806683103558	0.020611073679697	0.90818345583048	0.060288516397848	0.78796300103831	0.471698113207547	0.511904775031975	-4.00000011920929	10.333333581686
Valid	0.470449737180867	0.000507729726543	0.470449737180867	0.000507729726543	0.878829572720814	0.042326553880522	0.808836633720572	0.479166666666667	0.586666680574417	-1.6666667163372	13.0000002980232
Valid	0.428369513547199	0.00887344024432	0.428369513547199	0.00887344024432	0.854931495581104	0.048665937653929	0.81323349561162	0.48	0.474358986203487	-3.33333340287209	9.00000023841858
Valid	0.472405603030222	0.004700211931883	0.472405603030222	0.004700211931883	0.852403638388237	0.112506361244443	0.788065321944804	0.470588235294118	0.543209888316967	0	14.6666669845581
Valid	0.416243910146879	0.028398571263448	0.416243910146879	0.028398571263448	0.884341497637487	0.098243207368262	0.792373013193904	0.444444444444444	0.488888902465502	-3.33333340287209	11.333333671093
Valid	0.357441231027756	0.00815451514137	0.357441231027756	0.00815451514137	0.816016229257373	0.11704314401575	0.770126282474129	0.592592592592593	0.59090910310095	-1.6666667163372	11.3333335518837
Valid	0.468782200050321	0.136486393167808	0.468782200050321	0.136486393167808	0.858048834725737	0.118114354156854	0.801960680397165	0.53448275862069	0.555555571008612	-3.66666674613953	11.333333671093
Valid	0.220256904290638	0.015436326579033	0.220256904290638	0.015436326579033	0.902427311123414	0.064050747113144	0.810386777036255	0.584905660377358	0.53030304339799	-0.333333343267441	11.3333336114883
Valid	0.357299877169772	0.006757599725323	0.357299877169772	0.006757599725323	0.786931043834849	0.126997821095319	0.799128442724551	0.520833333333333	0.521739144688067	-1.6666667163372	10.3333336114883
Valid	0.295984328309315	0.003014405298095	0.295984328309315	0.003014405298095	0.894089626989009	0.09860454752587	0.765759592935257	0.431372549019608	0.413793114752605	-2.33333340287209	9.66666692495346
Valid	0.332263851138481	0.009377779206719	0.332263851138481	0.009377779206719	0.823787271796273	0.097819255755051	0.806721867426429	0.549019607843137	0.478260883818502	-1.33333337306976	9.66666695475578
Valid	0.306603739938362	0.016015056177043	0.306603739938362	0.016015056177043	0.88623020011895	0.050408665201511	0.770822539390902	0.52	0.513888901720444	-1.33333337306976	11.0000002682209
Valid	0.502912315700107	0.005588476242775	0.502912315700107	0.005588476242775	0.776566340105129	0.086084107461824	0.764646433960858	0.51063829787234	0.594202911076338	-1.00000002980232	12.6666669249535
Valid	0.390076697801942	0.015285012414323	0.390076697801942	0.015285012414323	0.805755162029456	0.106924311552807	0.777391926801934	0.36	0.625000010244548	-1.00000002980232	19.0000002980232
Valid	0.502545902343172	0.010402013829101	0.502545902343172	0.010402013829101	0.800895274930406	0.113779876459954	0.800891435488058	0.5	0.546666675806046	-0.666666686534882	13.0000002086163
Valid	0.595633670494788	0.065312086486837	0.595633670494788	0.065312086486837	0.852373535167562	0.065438924848736	0.757101585218875	0.568965517241379	0.546666682958603	-2.33333340287209	11.333333671093
Valid	0.403630907358191	0.006864709607492	0.403630907358191	0.006864709607492	0.788322506985313	0.054192121005711	0.785010970283875	0.39344262295082	0.594594604260213	-10.3333334624767	11.6666668951511
Valid	0.303078552057266	0.046480592138672	0.303078552057266	0.046480592138672	0.869045706748352	0.093440317592393	0.768221064922673	0.490196078431373	0.602564115936939	-2.00000005960464	13.6666669547558
Valid	0.349892014425188	0.001872765365154	0.349892014425188	0.001872765365154	0.845591762241812	0.138406468233088	0.785272823277075	0.607843137254902	0.416666679084301	-2.33333340287209	6.00000017881393
Valid	0.270621992739706	0.015132314350873	0.270621992739706	0.015132314350873	0.817907286348658	0.104902546954415	0.789395435980622	0.543859649122807	0.538461551070213	-0.666666686534882	13.3333336412907
Valid	0.433913988134602	0.021546680039884	0.433913988134602	0.021546680039884	0.826851232521356	0.074368027852529	0.792225751770628	0.529411764705882	0.500000012417634	-0.666666686534882	11.3333336114883
Valid	0.563835271017733	0.064597662456268	0.563835271017733	0.064597662456268	0.834432991865363	0.096534869135375	0.777324659700103	0.433962264150943	0.70000001291434	-9.66666680574417	11.333333581686
Valid	0.273610646220693	0.003141817318304	0.273610646220693	0.003141817318304	0.820564001143534	0.038066091180503	0.799319757974842	0.5	0.520000014305115	-0.666666686534882	12.333333671093
Valid	0.486973823028355	0.007078379304229	0.486973823028355	0.007078379304229	0.88178149660235	0.098238077413157	0.801881589862157	0.617021276595745	0.462962973448965	-0.333333343267441	8.00000017881393
Valid	0.257313582300242	0.017619062691533	0.257313582300242	0.017619062691533	0.889730333210134	0.020151877839009	0.798282390303439	0.553571428571429	0.586666678190231	-1.33333334326744	13.3333336114883
Valid	0.340943570188708	0.00025288855163	0.340943570188708	0.00025288855163	0.769156183915642	0.067402880653447	0.790194230849888	0.466666666666667	0.597222236295541	0	14.333333671093
Valid	0.368576012337641	0.01453449363529	0.368576012337641	0.01453449363529	0.880686950941845	0.085859302098782	0.804212267829863	0.468085106382979	0.560000011920929	0	14.0000002980232
Valid	0.28539681611814	0.003511637814637	0.28539681611814	0.003511637814637	0.813971839605865	0.106517717775363	0.813295224527156	0.462962962962963	0.563218402451482	-1.33333337306976	15.0000002980232
Valid	0.414854774803608	0.008863232765196	0.414854774803608	0.008863232765196	0.789547826926165	0.138289881580503	0.752393639232376	0.48	0.589743603880589	-0.333333343267441	15.0000003576279
Valid	0.666153855497351	0.285010778414522	0.666153855497351	0.285010778414522	0.894033554476508	0.068763217941493	0.761124618494218	0.428571428571429	0.675925938619508	-6.00000014901161	18.3333336412907
Valid	0.471563489618065	0.005979023576476	0.471563489618065	0.005979023576476	0.79829242859674	0.055479274270582	0.847560140997908	0.546666666666667	0.55882354080677	-9.66666692495346	9.33333346247673
Valid	0.537007191960722	0.031335941988218	0.537007191960722	0.031335941988218	0.65209190938523	0.091651123707921	0.779362839573685	0.411764705882353	0.488888902465502	-7.3333335518837	7.33333352208138
Valid	0.32694600210787	0.004692185338673	0.32694600210787	0.004692185338673	0.666614282268459	0.196071649380416	0.790568417655036	0.431372549019608	0.528735645886125	-5.33333349227905	10.0000002384186
Valid	0.308914260758763	0.014764209613814	0.308914260758763	0.014764209613814	0.849999358641604	0.157596314241725	0.773996586089128	0.375	0.60000001390775	-3.66666677594185	14.3333336412907
Valid	0.351398781652798	0.044551960948656	0.351398781652798	0.044551960948656	0.837479185201312	0.068248273069136	0.799992560630812	0.584905660377358	0.56060607324947	-1.33333337306976	11.0000002384186
Valid	0.434181050431966	0.026677612571815	0.434181050431966	0.026677612571815	0.815760870599832	0.147177038712184	0.806083753656149	0.462686567164179	0.592592602802647	-4.6666667163372	16.6666669845581
Valid	0.510708040744628	0.009855335020737	0.510708040744628	0.009855335020737	0.902966262112085	0.049617643429832	0.816441530821211	0.43859649122807	0.593750016763806	-4.00000011920929	15.0000004172325
Valid	0.348858709539689	0.01890704811759	0.348858709539689	0.01890704811759	0.842275268258998	0.098163735188648	0.730403378583195	0.416666666666667	0.600000014475414	-4.66666677594185	16.3333337306976
Valid	0.281180833725526	0.003299347424789	0.281180833725526	0.003299347424789	0.911967629818967	0.07686930074699	0.814177057162667	0.537037037037037	0.573333343267441	-1.33333337306976	13.0000002086163
Valid	0.548348588127488	0.004758830898093	0.548348588127488	0.004758830898093	0.79425032311957	0.114181077908926	0.762510609309732	0.477272727272727	0.608695663835691	-0.666666686534882	13.333333581686
Valid	0.54248558257463	0.005397187540177	0.54248558257463	0.005397187540177	0.897829714517128	0.039954094820926	0.787761445066101	0.557692307692308	0.536231900038927	-1.33333337306976	11.0000003278255
Valid	0.480849431539828	0.010867274059465	0.480849431539828	0.010867274059465	0.766293365878508	0.140593786624757	0.781883639584298	0.4	0.494949508797039	-4.66666680574417	11.6666669845581
Valid	0.449259997097632	0.011106365483238	0.449259997097632	0.011106365483238	0.860375114324308	0.120686006569103	0.783745516020405	0.377358490566038	0.606060623219519	-4.00000011920929	16.0000004470348
Valid	0.408179643223192	0.066593809110156	0.408179643223192	0.066593809110156	0.815758853202988	0.054037481865957	0.73678594937737	0.406779661016949	0.60952382172857	-8.3333335518837	13.0000002086163
Valid	0.439064875605642	0.010711720362223	0.439064875605642	0.010711720362223	0.836741057192609	0.100967918749701	0.780813177905227	0.483333333333333	0.591397863241934	-4.33333340287209	14.0000003576279
Valid	0.365152977178609	0.034527803783115	0.365152977178609	0.034527803783115	0.733357559900577	0.157971663510844	0.800566551582728	0.529411764705882	0.569444456448158	-1.00000002980232	12.6666669249535
Valid	0.379840256855008	0.021340317345211	0.379840256855008	0.021340317345211	0.763752596544034	0.197597072391906	0.798275285718002	0.46969696969697	0.590476203816278	-7.3333335518837	13.333333581686
Valid	0.559318349483807	0.005339225068556	0.559318349483807	0.005339225068556	0.748157449086287	0.117681371412623	0.802555759763856	0.482758620689655	0.566666679581006	-3.00000008940697	14.0000002980232
Valid	0.295438854690745	0.002546242203306	0.295438854690745	0.002546242203306	0.823431936679302	0.080038726272358	0.798857467172215	0.48	0.576923089531752	-1.33333337306976	13.6666669547558
Valid	0.433751052524184	0.003242144563167	0.433751052524184	0.003242144563167	0.769562933396532	0.117420067454193	0.765250517239103	0.446153846153846	0.638888901306523	-3.66666677594185	19.333333671093
Valid	0.2686713942167	0	0.2686713942167	0	0.848052843569659	0.095113183578246	0.765479320763525	0.491228070175439	0.64367817290898	-8.00000011920929	10.6666668951511
Valid	0.323388911254921	0.022961291530388	0.323388911254921	0.022961291530388	0.848567802813109	0.070448300525724	0.793086561618004	0.551020408163265	0.484848499298096	-0.666666686534882	10.0000002980232
Valid	0.40594613572048	0.073231959976336	0.40594613572048	0.073231959976336	0.824815623016286	0.102156962281953	0.761038711487508	0.526315789473684	0.70370371694918	-6.66666674613953	12.3333336114883
Valid	0.232515921542115	0.004756759215451	0.232515921542115	0.004756759215451	0.789860393111195	0.145009828929632	0.780700026630026	0.404255319148936	0.571428586329733	-4.00000011920929	12.0000002980232
Valid	0.575309351791439	0.043511271163305	0.575309351791439	0.043511271163305	0.776144223887617	0.060068988058484	0.773495593146277	0.596491228070175	0.623188420482304	-4.33333343267441	10.0000002384186
Valid	0.384494898555271	0.001456142074805	0.384494898555271	0.001456142074805	0.795701323798835	0.099133951669442	0.76118249994156	0.442307692307692	0.655172426125099	-4.00000008940697	15.0000002682209
Valid	0.354435337899477	0.030244797743117	0.354435337899477	0.030244797743117	0.91594848033739	0.037119226023824	0.781926344212678	0.533333333333333	0.678571439215115	-7.6666667163372	11.333333581686
Valid	0.291446700714873	0.016058643592062	0.291446700714873	0.016058643592062	0.891387257763816	0.08110691327402	0.698916927963986	0.339622641509434	0.523809537717274	-6.33333349227905	12.0000003278255
Valid	0.251794648413051	0.008979233955868	0.251794648413051	0.008979233955868	0.811932223382187	0.108124877386722	0.73383222211569	0.507462686567164	0.666666680213177	-4.66666680574417	17.3333336412907
Valid	0.384275620451531	0.017688943833212	0.384275620451531	0.017688943833212	0.833616263878534	0.097199315144425	0.77695230957679	0.571428571428571	0.730158734889258	-0.333333343267441	15.000000089407
Valid	0.418647270896984	0.013431504806989	0.418647270896984	0.013431504806989	0.873427247556566	0.1208093788381	0.765360554636567	0.5	0.47311829078582	-3.00000008940697	11.6666669249535
Valid	0.557508674402643	0.032082636845719	0.557508674402643	0.032082636845719	0.801211406258924	0.098157821637597	0.824541082105152	0.433333333333333	0.568627466173733	-5.66666680574417	13.6666670441628
Valid	0.366217449450797	0.050405240227268	0.366217449450797	0.050405240227268	0.933379713620191	0.060622216329858	0.710585301767278	0.509090909090909	0.59259260142291	-2.33333340287209	13.6666668355465
Valid	0.275054644155947	0.023521932510414	0.275054644155947	0.023521932510414	0.706172553382268	0.106771388643885	0.801196539237735	0.529411764705882	0.555555569628874	-3.00000005960464	10.3333336114883
Valid	0.295476096957762	0.008638893437088	0.295476096957762	0.008638893437088	0.847667370958066	0.142426295761967	0.807124153821388	0.32	0.450980404720587	-4.66666677594185	10.6666669845581
Valid	0.39963459144855	0.012177305440932	0.39963459144855	0.012177305440932	0.819742720837892	0.049157968660413	0.750226180297096	0.490196078431373	0.564102578621644	-2.66666674613953	12.0000002980232
Valid	0.390828911132412	0.004753455877624	0.390828911132412	0.004753455877624	0.811016050106775	0.078627660615612	0.765992789563947	0.425531914893617	0.555555568801032	-5.00000011920929	10.0000002384186
Valid	0.212433474974045	0.002368614837537	0.212433474974045	0.002368614837537	0.800726498572128	0.109996258017732	0.750065187513129	0.431372549019608	0.574712657722934	-1.00000002980232	15.6666670441628
Valid	0.283795395190463	0.019618202572838	0.283795395190463	0.019618202572838	0.83438817479013	0.041666773888268	0.798154903931293	0.549019607843137	0.666666683943375	-3.00000008940697	12.3333336412907
Valid	0.225458464209568	0.001950957079239	0.225458464209568	0.001950957079239	0.858588613898358	0.087240203244107	0.791269249711662	0.411764705882353	0.522222234805425	-3.33333340287209	12.3333336412907
Valid	0.562588049321981	0.087434596746144	0.562588049321981	0.087434596746144	0.838964829150203	0.07507408165424	0.702108047685917	0.383333333333333	0.621621636925517	-8.00000023841858	15.0000003278255
Valid	0.628215272999817	0.096934909824756	0.628215272999817	0.096934909824756	0.850231371835526	0.077788330292088	0.79127164430426	0.326923076923077	0.600000013623919	-9.33333349227905	11.6666669845581
Valid	0.402594583539113	0.010132459555623	0.402594583539113	0.010132459555623	0.842941248532053	0.09602184072011	0.737556887840037	0.230769230769231	0.650000011920929	-5.00000011920929	21.0000003576279
Valid	0.508953131168455	0.009662245888577	0.508953131168455	0.009662245888577	0.774262473067217	0.143001248037911	0.746544222602055	0.425925925925926	0.569892487218303	-7.00000014901161	10.6666669547558
Valid	0.281151582431092	0.017626855012574	0.281151582431092	0.017626855012574	0.874954581142829	0.152530165150625	0.811179357466778	0.469387755102041	0.474358986203487	-2.33333337306976	10.0000002682209
Valid	0.378024674536119	0.050931057191569	0.378024674536119	0.050931057191569	0.7283983889888	0.162504980456512	0.760486267178353	0.5	0.611111121873061	-1.00000002980232	13.6666668951511
Valid	0.356173657558902	0.006978940615112	0.356173657558902	0.006978940615112	0.668920741919815	0.223104766567564	0.742642068737395	0.395348837209302	0.576923091824238	-1.33333337306976	13.6666670143604
Valid	0.505732818439477	0.007681916923458	0.505732818439477	0.007681916923458	0.910383276165452	0.079047632642365	0.781127673531513	0.5	0.538461552216457	0	14.0000003576279
Invalid	0.737377709540084	0.029868060987111	0.737377709540084	0.029868060987111	0.893873733395536	0.116140851591808	0.577552049041475	0.375	0.68888889948527	-8.00000017881393	12.6666668057442
Invalid	0.595339408114515	0	0.595339408114515	0	0.744618815215344	0.010674821784835	0.459141300473816	0.264705882352941	0.800000007152557	-8.66666677594185	11.3333334028721
Invalid	0.64312914147181	0	0.64312914147181	0	0.880080474817558	0.005951848629897	0.475024445454497	0.515151515151515	0.895833346992731	0	14.3333335518837
Invalid	0.642231896512556	0.015413756167966	0.642231896512556	0.015413756167966	0.922845683744925	0.040747466036365	0.603768035482459	0.45	0.681818191300739	-1.33333337306976	13.6666668355465
Invalid	0.687474821765171	0.007117287633215	0.687474821765171	0.007117287633215	0.873096890672862	0.004899430246174	0.438279291157187	0.305555555555556	0.786666679382324	-7.33333349227905	12.3333334922791
Invalid	0.745472159131626	0.003341061833951	0.745472159131626	0.003341061833951	0.972515356837794	0.077470605470146	0.458781791222598	0.382352941176471	0.714285729896455	-4.33333346247673	10.6666668653488
Invalid	0.574042312513479	0.001008874594797	0.574042312513479	0.001008874594797	0.735509505722181	0.009683842866819	0.494895682754068	0.377777777777778	0.726190488253321	-8.3333335518837	12.0000001192093
Invalid	0.670950376532203	0	0.670950376532203	0	0.951306235274915	0.023450564609981	0.448633101122322	0.411764705882353	0.750000008940697	-8.00000008940697	7.00000008940697
Invalid	0.511136508218852	0.002271622111279	0.511136508218852	0.002271622111279	0.790699290675086	0.047158239247042	0.548926577554334	0.394736842105263	0.753623204386753	-5.00000008940697	12.3333336114883
Invalid	0.523369414864999	0.010120707017044	0.523369414864999	0.010120707017044	0.894781767127195	0.040081499478065	0.564574700216473	0.560975609756098	0.870370381408267	-5.66666674613953	10.0000001192093
Invalid	0.730701877256401	0.005813090541675	0.730701877256401	0.005813090541675	0.824555509748147	0.083097611755571	0.560789314113389	0.451219512195122	0.674074088202582	-13.0000002682209	17.3333337008953
Invalid	0.560888385885213	0.008910089817911	0.560888385885213	0.008910089817911	0.795440624426846	0.003893976651001	0.452607944829596	0.394736842105263	0.710144942221434	-0.333333343267441	16.0000003278255
Invalid	0.429815934367341	0	0.429815934367341	0	0.788107518501623	0.014683261614735	0.464656165977658	0.206896551724138	0.768115954554599	-4.33333340287209	13.3333335518837
Invalid	0.648846817100584	0.012367892561738	0.648846817100584	0.012367892561738	0.733695792934945	0.08097800566934	0.610552013430281	0.261904761904762	0.602150550773067	-4.33333346247673	14.3333336114883
Invalid	0.578455005603969	0.023207657393349	0.578455005603969	0.023207657393349	0.788167929726833	0.018706063407915	0.455707385116579	0.463414634146341	0.803030310706659	-4.66666674613953	13.000000089407
Invalid	0.389127985479889	0	0.389127985479889	0	0.827841570322062	0.063342939399455	0.501837383564576	0.296296296296296	0.8245614202399	-3.33333343267441	12.3333335518837
Invalid	0.730054930879586	0.112462178264072	0.730054930879586	0.112462178264072	0.874656653393635	0.097693978366589	0.621147527126457	0.480769230769231	0.666666683223512	-5.00000014901161	13.0000002980232
Invalid	0.735476935088647	0.137915259806208	0.735476935088647	0.137915259806208	0.760245075191267	0.046335712293169	0.501551480525929	0.4	0.769230779164877	-12.3333335220814	17.6666668653488
Invalid	0.698936474594921	0.152839276774016	0.698936474594921	0.152839276774016	0.815176573446539	0.148134247131434	0.568975154042749	0.326923076923077	0.68571429848671	-12.6666668653488	11.333333581686
Invalid	0.734737901093156	0.176539719633993	0.734737901093156	0.176539719633993	0.809281962201511	0.065187916281278	0.453484695384119	0.344827586206897	0.789473704601589	-4.33333346247673	25.6666673123836
Invalid	0.411637615828469	0.010955903522647	0.411637615828469	0.010955903522647	0.875635820636253	0.102829223559661	0.774294428481506	0.477611940298507	0.714285729612623	-7.66666689515114	17.3333336412907
Invalid	0.747467695726313	0.150296027141752	0.747467695726313	0.150296027141752	0.784076721697143	0.08010512316651	0.559242950721136	0.430769230769231	0.783783795865806	-10.6666669547558	18.3333334922791
Invalid	0.738080294710545	0.134645493517058	0.738080294710545	0.134645493517058	0.766726945845236	0.08020482339331	0.68455109757052	0.267857142857143	0.626016271550481	-9.00000020861626	16.6666669249535
Invalid	0.57784445701844	0.058533174036566	0.57784445701844	0.058533174036566	0.810788626212383	0.128911435278976	0.687862423604664	0.416666666666667	0.761904776947839	-9.66666686534882	17.0000003278255
Invalid	0.65064439237718	0.154143419369432	0.65064439237718	0.154143419369432	0.78200975145527	0.100060633235609	0.571450492822089	0.263157894736842	0.714285724929401	-10.0000002682209	20.0000001788139
Invalid	0.761021159429168	0.142666517986004	0.761021159429168	0.142666517986004	0.891133831094976	0.120596664913159	0.565695486920904	0.339285714285714	0.702702715590193	-13.6666669547558	12.3333335220814
Invalid	0.343438253176838	0.000485639435612	0.343438253176838	0.000485639435612	0.373638074450979	0.006811300514584	0.429156790496872	0.444444444444444	0.783333343267441	-3.00000005960464	12.6666668057442
Invalid	0.545828461795298	0.060534158660405	0.545828461795298	0.060534158660405	0.836589417695904	0.169304881488281	0.802955374099991	0.464788732394366	0.578947380185127	-7.66666683554649	14.3333336114883
Invalid	0.383197584657818	0.010701603978079	0.383197584657818	0.010701603978079	0.657695448266883	0.05384116562677	0.556696700976987	0.170731707317073	0.774509819114909	-4.6666667163372	21.6666671335697
Invalid	0.548623570003857	0.005225366904241	0.548623570003857	0.005225366904241	0.846144674132224	0.173491797286314	0.775394397477049	0.549295774647887	0.697916681878269	-5.00000014901161	17.333333671093
Invalid	0.338592561933761	0.028436492183479	0.338592561933761	0.028436492183479	0.838538999073627	0.068441876891294	0.691347898894271	0.537313432835821	0.623655924873967	-9.00000014901161	10.3333335220814
Invalid	0.707843873696638	0.194382633524734	0.707843873696638	0.194382633524734	0.865198940632842	0.104706814043102	0.633723222433429	0.324324324324324	0.713333345651627	-16.3333335518837	19.3333337306976
Invalid	0.411767981838276	0.012102649459095	0.411767981838276	0.012102649459095	0.811093481577166	0.094310320741187	0.684986969813009	0.345454545454545	0.675925938619508	-12.3333335518837	12.0000002384186
Invalid	0.492490699443424	0.056707385580507	0.492490699443424	0.056707385580507	0.865129673201507	0.151293081448881	0.523368677362261	0.533333333333333	0.777777783927463	-6.00000002980232	10.3333334326744
Invalid	0.43030346116952	0.042464767015641	0.43030346116952	0.042464767015641	0.921741935224103	0.04129927058956	0.649800028823871	0.25	0.69444446100129	-7.00000017881393	18.0000004172325
Invalid	0.536300442358926	0	0.536300442358926	0	0.862613826450192	0.04616570350421	0.428336483615932	0.25	0.916666680326064	-10.0000001788139	12.0000001490116
Invalid	0.683877327283016	0.013334834738464	0.683877327283016	0.013334834738464	0.791022565315702	0.075186876403012	0.735535001303497	0.395348837209302	0.615384629139533	-5.66666683554649	10.3333335220814
Invalid	0.593292984547444	0.046699591432705	0.593292984547444	0.046699591432705	0.781712352133129	0.38874982525034	0.501310763002901	0.282608695652174	0.787878798715996	-14.3333336412907	11.6666667163372
Invalid	0.56170371385827	0.011055263222955	0.56170371385827	0.011055263222955	0.86457548051462	0.043616019635438	0.628874962759967	0.232558139534884	0.747474763429526	-13.6666669249535	11.0000002682209
Invalid	0.481843200309964	0.003224174324356	0.481843200309964	0.003224174324356	0.82147320870686	0.173250415850449	0.642846422769924	0.325	0.654321001635657	-10.0000002384186	7.66666680574417
Invalid	0.601929794884437	0.062278155454936	0.601929794884437	0.062278155454936	0.794939831698755	0.249358497546631	0.533750972448118	0.326086956521739	0.795698938831206	-14.0000002682209	10.6666668355465
Invalid	0.566742783686831	0	0.566742783686831	0	0.595871129199571	0.035857853484261	0.428907752500617	0.25	0.750000012417634	-4.00000005960465	14.0000002384186
Invalid	0.824789973556665	0.068817763410823	0.824789973556665	0.068817763410823	0.813088761001201	0.121170924940648	0.580591385541134	0.468085106382979	0.720000009536743	-3.33333340287209	14.6666668355465
Invalid	0.678061383933425	0.174923372605553	0.678061383933425	0.174923372605553	0.884201362110055	0.089342550537395	0.706023709647684	0.378378378378378	0.659420303028563	-8.00000023841858	22.3333337008953
Invalid	0.488674209555759	0.002484963408181	0.488674209555759	0.002484963408181	0.958443181366075	0.067287985018403	0.536130963529937	0.355555555555556	0.873563225927024	-5.00000014901161	20.3333334028721
Invalid	0.62318598625339	0.203862896681003	0.62318598625339	0.203862896681003	0.8580441692971	0.262172765180056	0.591065865171364	0.354838709677419	0.716666682809591	-10.0000002682209	18.6666670441628
Invalid	0.606400157252424	0.003718417864023	0.606400157252424	0.003718417864023	0.899718069290218	0.078360456860797	0.546978286109831	0.179487179487179	0.593750013969839	-6.00000014901161	13.0000002980232
Invalid	0.795887704705704	0	0.795887704705704	0	0.799835480511894	0.037829986706533	0.550593590300431	0.3125	0.742424255067652	-4.66666680574417	11.6666668057442
Invalid	0.453451791952676	0.017020916271864	0.453451791952676	0.017020916271864	0.738038799344315	0.078763746697035	0.548675852217539	0.375	0.676190484421594	-10.6666667461395	13.0000002086163
Invalid	0.321131624828317	0.002296751215476	0.321131624828317	0.002296751215476	0.855395207422445	0.013119678544227	0.560627466780746	0.342105263157895	0.760000011920929	-7.3333335518837	11.6666667461395
Invalid	0.660338603037081	0	0.660338603037081	0	0.744352664790676	0.116668308046009	0.705079033322783	0.403225806451613	0.684684697035197	-1.6666667163372	23.6666670739651
Invalid	0.529523425135568	0.000537840704352	0.529523425135568	0.000537840704352	0.832547948146545	0.160582902699423	0.790857183653692	0.520547945205479	0.628571442195347	-5.33333349227905	16.6666669845581
Invalid	0.414561252547126	0.047822975262523	0.414561252547126	0.047822975262523	0.837943619588789	0.173930914635761	0.794163586576894	0.442857142857143	0.606837619573642	-7.33333349227905	16.333333671093
Invalid	0.461041732511992	0.061542844396974	0.461041732511992	0.061542844396974	0.806658754140132	0.110731497935218	0.842135986647011	0.460526315789474	0.609756110644922	-6.66666680574417	18.3333337306976
Invalid	0.421242966532556	0.051536652771326	0.421242966532556	0.051536652771326	0.866869624597201	0.085676568493249	0.708236278922507	0.489795918367347	0.62666668176651	-0.666666686534882	15.0000003576279
Invalid	0.49314791982781	0.041643421703789	0.49314791982781	0.041643421703789	0.872634972751095	0.076043484448805	0.779754346959222	0.5	0.612403114174688	-9.3333335518837	17.0000003576279
Invalid	0.629921694557496	0.011281038547564	0.629921694557496	0.011281038547564	0.741549948422216	0.107364355746267	0.726190064395474	0.53968253968254	0.51724139164234	-2.66666674613953	12.3333336114883
Invalid	0.340770564810001	0.046749119289638	0.340770564810001	0.046749119289638	0.780219849676607	0.097158700605007	0.741549160359841	0.449275362318841	0.587719314976742	-10.0000002682209	12.3333337008953
Invalid	0.406798404342432	0.001908870677869	0.406798404342432	0.001908870677869	0.91443574293245	0.112654132769827	0.784316791724783	0.368421052631579	0.592592605286174	-4.66666677594185	16.6666670143604
Invalid	0.657829278449138	0.007932935954608	0.657829278449138	0.007932935954608	0.894743965734031	0.077096945107931	0.806048550024824	0.453125	0.514285725355148	-7.00000017881393	11.0000002086163
Invalid	0.441304614575506	0.002061107570303	0.441304614575506	0.002061107570303	0.852830967058181	0.106463608943686	0.728097371726641	0.425925925925926	0.634408616250561	-4.33333343267441	15.333333671093
Invalid	0.428989074447005	0.047968673137273	0.428989074447005	0.047968673137273	0.867326318775871	0.049384900930173	0.811044820370896	0.651685393258427	0.537634420779444	-6.33333346247673	10.333333581686
Invalid	0.317447097323616	0.021851190787684	0.317447097323616	0.021851190787684	0.856052629261879	0.067608296110202	0.819840010498792	0.645833333333333	0.588235309018808	-7.66666686534882	12.3333336412907
Invalid	0.255684072456801	0.071573441155187	0.255684072456801	0.071573441155187	0.907769959660027	0.091189459473368	0.822403044787895	0.571428571428571	0.521367533848836	-6.00000014901161	14.333333671093
Invalid	0.355450328149665	0.001493661183092	0.355450328149665	0.001493661183092	0.909297014471497	0.107671337044588	0.676330069461972	0.371428571428571	0.606060620058667	-2.33333340287209	11.0000002384186
Invalid	0.461788753974382	0.010225920587325	0.461788753974382	0.010225920587325	0.931210431147917	0.080605374032743	0.730619085743772	0.439024390243902	0.681159432815469	-3.00000005960464	12.6666668951511
Invalid	0.417310154838256	0.017385441169831	0.417310154838256	0.017385441169831	0.810991394864811	0.174067446567688	0.707290156227348	0.528301886792453	0.573333348035812	-6.00000014901161	8.3333335518837
Invalid	0.48859018272091	0.045525388092125	0.48859018272091	0.045525388092125	0.702342277690226	0.165235062744546	0.807364665980295	0.557142857142857	0.548387111194672	-1.6666667163372	15.3333337306976
